# Supplementary material for: N′-[(2-Methoxynaphthalen-1-yl)methyl­idene]-4-methyl­benzohydrazide
Source: Acta Crystallogr Sect E Struct Rep Online. 2011 Oct 29;67(Pt 11):o3109. doi: 10.1107/S1600536811044291 (PMC3247494; doi:10.1107/S1600536811044291)
Supplement: Supplementary file 1 [file e-67-o3109-sup1.cif]

##############################################################################
#                                                                            #
# This CIF contains the data in a paper accepted for publication in          #
# Acta Crystallographica Section E. It conforms to the requirements of       #
# Notes for Authors for Acta Crystallographica Section E, and has been       #
# peer reviewed under the auspices of the IUCr Commission on Journals.       #
#                                                                            #
# Full details of the Crystallographic Information File format               #
# are given in the paper "The Crystallographic Information File (CIF):       #
# a New Standard Archive File for Crystallography" by S. R. Hall, F. H.      #
# Allen and I. D. Brown [Acta Cryst. (1991), A47, 655-685].                  #
#                                                                            #
# The current version of the core CIF dictionary is obtainable from          #
# ftp://ftp.iucr.org/pub/cif_core.dic.                                       #
#                                                                            #
# Software is freely available for graphical display of the structure(s)     #
# in this CIF. For information consult the CIF software page                 #
# http://www.iucr.org/resources/cif/software.                                #
#                                                                            #
# This file may be used for bona fide research purposes within the           #
# scientific community so long as proper attribution is given to the journal # 
# article from which it was obtained.                                        #
#                                                                            #
##############################################################################
data_I
_audit_creation_method     SHELXL97
_chemical_name_systematic
;
<i>N</i>'-[(2-Methoxynaphthalen-1-yl)methylidene]-4-methylbenzohydrazide
;
_chemical_name_common     ?
_chemical_formula_moiety     'C20 H18 N2 O2'
_chemical_formula_sum     'C20 H18 N2 O2'
_chemical_formula_iupac     'C20 H18 N2 O2'
_chemical_formula_weight     318.36
_chemical_melting_point     ?
_symmetry_cell_setting     orthorhombic
_symmetry_space_group_name_H-M     'P n a 21'
_symmetry_space_group_name_Hall     'P 2c -2n'
loop_
    _symmetry_equiv_pos_as_xyz
    'x, y, z'
    '-x, -y, z+1/2'
    'x+1/2, -y+1/2, z'
    '-x+1/2, y+1/2, z+1/2'
_cell_length_a     26.738(3)
_cell_length_b     4.893(2)
_cell_length_c     12.735(2)
_cell_angle_alpha     90.00
_cell_angle_beta     90.00
_cell_angle_gamma     90.00
_cell_volume     1666.1(8)
_cell_formula_units_Z     4
_cell_measurement_reflns_used     3061
_cell_measurement_theta_min     2.7
_cell_measurement_theta_max     24.6
_cell_measurement_temperature     298(2)
_exptl_crystal_description     block
_exptl_crystal_colour     colorless
_exptl_crystal_size_max     0.20
_exptl_crystal_size_mid     0.20
_exptl_crystal_size_min     0.18
_exptl_crystal_density_diffrn     1.269
_exptl_crystal_density_meas     ?
_exptl_crystal_density_method     'not measured'
_exptl_crystal_F_000     672
_exptl_absorpt_coefficient_mu     0.083
_exptl_absorpt_correction_type     multi-scan
_exptl_absorpt_process_details     '(SADABS; Sheldrick, 1996)'
_exptl_absorpt_correction_T_min     0.984
_exptl_absorpt_correction_T_max     0.985
_exptl_special_details
;
;
_diffrn_ambient_temperature     298(2)
_diffrn_radiation_type     MoK\a
_diffrn_radiation_wavelength     0.71073
_diffrn_radiation_source     'fine-focus sealed tube'
_diffrn_radiation_monochromator     graphite
_diffrn_measurement_device_type     'Bruker SMART 1K CCD'
_diffrn_measurement_method     '\w scan'
_diffrn_detector_area_resol_mean     ?
_diffrn_reflns_number     12400
_diffrn_reflns_av_R_equivalents     0.0465
_diffrn_reflns_av_sigmaI/netI     0.0465
_diffrn_reflns_theta_min     3.05
_diffrn_reflns_theta_max     26.99
_diffrn_reflns_theta_full     26.99
_diffrn_measured_fraction_theta_max     0.997
_diffrn_measured_fraction_theta_full     0.997
_diffrn_reflns_limit_h_min     -32
_diffrn_reflns_limit_h_max     34
_diffrn_reflns_limit_k_min     -6
_diffrn_reflns_limit_k_max     6
_diffrn_reflns_limit_l_min     -16
_diffrn_reflns_limit_l_max     16
_diffrn_standards_number     ?
_diffrn_standards_interval_count     ?
_diffrn_standards_interval_time     ?
_diffrn_standards_decay_%     ?
_refine_special_details
;
Refinement of <i>F</i>^2^ against ALL reflections. The weighted <i>R</i>-factor
<i>wR</i> and goodness of fit <i>S</i> are based on <i>F</i>^2^, conventional
<i>R</i>-factors <i>R</i> are based on <i>F</i>, with <i>F</i> set to zero for
negative <i>F</i>^2^. The threshold expression of <i>F</i>^2^ >
\s(<i>F</i>^2^) is used only for calculating <i>R</i>-factors(gt) <i>etc</i>.
and is not relevant to the choice of reflections for refinement.
<i>R</i>-factors based on <i>F</i>^2^ are statistically about twice as large
as those based on <i>F</i>, and <i>R</i>- factors based on ALL data will be
even larger.
;
_reflns_number_total     3622
_reflns_number_gt     2579
_reflns_threshold_expression     I>2\s(I)
_refine_ls_structure_factor_coef     Fsqd
_refine_ls_matrix_type     full
_refine_ls_R_factor_all     0.0711
_refine_ls_R_factor_gt     0.0430
_refine_ls_wR_factor_gt     0.0891
_refine_ls_wR_factor_ref     0.1004
_refine_ls_goodness_of_fit_ref     1.031
_refine_ls_restrained_S_all     1.031
_refine_ls_number_reflns     3622
_refine_ls_number_parameters     222
_refine_ls_number_restraints     2
_refine_ls_hydrogen_treatment     mixed
_refine_ls_weighting_scheme     calc
_refine_ls_weighting_details
         'calc w=1/[\s^2^(Fo^2^)+(0.0424P)^2^+0.1245P] where P=(Fo^2^+2Fc^2^)/3'
_atom_sites_solution_hydrogens     geom
_atom_sites_solution_primary     direct
_atom_sites_solution_secondary     difmap
_refine_ls_shift/su_max     0.000
_refine_ls_shift/su_mean     0.000
_refine_diff_density_max     0.166
_refine_diff_density_min     -0.145
_refine_ls_extinction_method     none
loop_
    _atom_type_symbol
    _atom_type_description
    _atom_type_scat_dispersion_real
    _atom_type_scat_dispersion_imag
    _atom_type_scat_source
    'C' 'C' 0.0033 0.0016
                         'International Tables Vol C Tables 4.2.6.8 and 6.1.1.4'
    'H' 'H' 0.0000 0.0000
                         'International Tables Vol C Tables 4.2.6.8 and 6.1.1.4'
    'N' 'N' 0.0061 0.0033
                         'International Tables Vol C Tables 4.2.6.8 and 6.1.1.4'
    'O' 'O' 0.0106 0.0060
                         'International Tables Vol C Tables 4.2.6.8 and 6.1.1.4'
_computing_data_collection     'SMART (Bruker, 2007)'
_computing_cell_refinement     'SAINT (Bruker, 2007)'
_computing_data_reduction     'SAINT (Bruker, 2007)'
_computing_structure_solution     'SHELXS97 (Sheldrick, 2008)'
_computing_structure_refinement     'SHELXL97 (Sheldrick, 2008)'
_computing_molecular_graphics     'SHELXTL (Sheldrick, 2008)'
_computing_publication_material     'SHELXTL (Sheldrick, 2008)'
loop_
    _atom_site_type_symbol
    _atom_site_label
    _atom_site_fract_x
    _atom_site_fract_y
    _atom_site_fract_z
    _atom_site_U_iso_or_equiv
    _atom_site_adp_type
    _atom_site_calc_flag
    _atom_site_refinement_flags
    _atom_site_occupancy
    _atom_site_symmetry_multiplicity
    _atom_site_disorder_assembly
    _atom_site_disorder_group
    N N1 0.39864(7) 0.4057(4) 0.22466(14) 0.0406(4) Uani d . 1 1 . .
    N N2 0.37614(7) 0.3174(3) 0.31743(15) 0.0377(4) Uani d D 1 1 . .
    O O1 0.50261(6) -0.0340(4) 0.11479(13) 0.0550(4) Uani d . 1 1 . .
    O O2 0.37197(6) 0.7513(3) 0.37919(14) 0.0479(4) Uani d . 1 1 . .
    C C1 0.44133(8) 0.2834(5) 0.06656(17) 0.0389(5) Uani d . 1 1 . .
    C C2 0.48465(9) 0.1447(5) 0.04022(17) 0.0428(6) Uani d . 1 1 . .
    C C3 0.50956(9) 0.1928(6) -0.05568(19) 0.0531(7) Uani d . 1 1 . .
    H H3 0.5383 0.0953 -0.0726 0.064 Uiso calc R 1 1 . .
    C C4 0.49103(10) 0.3836(5) -0.1231(2) 0.0553(7) Uani d . 1 1 . .
    H H4 0.5080 0.4173 -0.1856 0.066 Uiso calc R 1 1 . .
    C C5 0.44714(10) 0.5312(5) -0.10157(17) 0.0470(6) Uani d . 1 1 . .
    C C6 0.42831(12) 0.7288(6) -0.1722(2) 0.0628(8) Uani d . 1 1 . .
    H H6 0.4459 0.7662 -0.2335 0.075 Uiso calc R 1 1 . .
    C C7 0.38510(12) 0.8652(6) -0.1524(2) 0.0654(8) Uani d . 1 1 . .
    H H7 0.3734 0.9951 -0.1997 0.079 Uiso calc R 1 1 . .
    C C8 0.35832(11) 0.8088(6) -0.0604(2) 0.0638(7) Uani d . 1 1 . .
    H H8 0.3284 0.8996 -0.0475 0.077 Uiso calc R 1 1 . .
    C C9 0.37556(10) 0.6224(5) 0.01051(19) 0.0519(6) Uani d . 1 1 . .
    H H9 0.3571 0.5889 0.0710 0.062 Uiso calc R 1 1 . .
    C C10 0.42106(9) 0.4781(5) -0.00566(17) 0.0406(5) Uani d . 1 1 . .
    C C11 0.54715(10) -0.1814(5) 0.0936(2) 0.0588(7) Uani d . 1 1 . .
    H H11A 0.5419 -0.2991 0.0342 0.088 Uiso calc R 1 1 . .
    H H11B 0.5559 -0.2895 0.1537 0.088 Uiso calc R 1 1 . .
    H H11C 0.5737 -0.0555 0.0783 0.088 Uiso calc R 1 1 . .
    C C12 0.41801(8) 0.2176(5) 0.16793(16) 0.0392(5) Uani d . 1 1 . .
    H H12 0.4173 0.0374 0.1911 0.047 Uiso calc R 1 1 . .
    C C13 0.36194(8) 0.5068(4) 0.38880(16) 0.0353(5) Uani d . 1 1 . .
    C C14 0.33277(8) 0.4017(4) 0.47974(16) 0.0339(5) Uani d . 1 1 . .
    C C15 0.29756(8) 0.1938(5) 0.46903(18) 0.0431(6) Uani d . 1 1 . .
    H H15 0.2927 0.1121 0.4039 0.052 Uiso calc R 1 1 . .
    C C16 0.26982(9) 0.1080(5) 0.5540(2) 0.0520(7) Uani d . 1 1 . .
    H H16 0.2461 -0.0289 0.5448 0.062 Uiso calc R 1 1 . .
    C C17 0.27637(10) 0.2201(5) 0.6521(2) 0.0533(6) Uani d . 1 1 . .
    C C18 0.31194(10) 0.4258(5) 0.6632(2) 0.0564(7) Uani d . 1 1 . .
    H H18 0.3174 0.5029 0.7289 0.068 Uiso calc R 1 1 . .
    C C19 0.33931(9) 0.5176(5) 0.57820(17) 0.0471(6) Uani d . 1 1 . .
    H H19 0.3623 0.6583 0.5871 0.056 Uiso calc R 1 1 . .
    C C20 0.24619(14) 0.1207(8) 0.7453(3) 0.0932(12) Uani d . 1 1 . .
    H H20A 0.2142 0.2093 0.7456 0.140 Uiso calc R 1 1 . .
    H H20B 0.2637 0.1632 0.8090 0.140 Uiso calc R 1 1 . .
    H H20C 0.2416 -0.0735 0.7402 0.140 Uiso calc R 1 1 . .
    H H2 0.3739(14) 0.134(2) 0.327(4) 0.140 Uiso d D 1 1 . .
loop_
    _atom_site_aniso_label
    _atom_site_aniso_U_11
    _atom_site_aniso_U_22
    _atom_site_aniso_U_33
    _atom_site_aniso_U_12
    _atom_site_aniso_U_13
    _atom_site_aniso_U_23
    N1 0.0471(11) 0.0428(11) 0.0319(9) -0.0044(9) 0.0060(9) 0.0064(9)
    N2 0.0451(10) 0.0348(10) 0.0333(9) -0.0005(8) 0.0086(8) 0.0070(8)
    O1 0.0488(9) 0.0704(11) 0.0460(9) 0.0119(8) 0.0065(8) 0.0002(9)
    O2 0.0555(10) 0.0324(8) 0.0556(10) -0.0001(7) 0.0122(8) 0.0062(8)
    C1 0.0402(13) 0.0453(13) 0.0312(11) -0.0080(11) 0.0031(9) -0.0036(10)
    C2 0.0435(14) 0.0476(14) 0.0373(12) -0.0080(11) 0.0031(11) -0.0055(11)
    C3 0.0465(14) 0.0647(18) 0.0481(15) -0.0092(12) 0.0131(12) -0.0086(13)
    C4 0.0606(16) 0.0677(16) 0.0376(13) -0.0278(14) 0.0113(13) -0.0028(14)
    C5 0.0592(16) 0.0480(13) 0.0337(12) -0.0210(12) 0.0000(11) 0.0012(11)
    C6 0.082(2) 0.0661(18) 0.0405(14) -0.0274(16) -0.0026(14) 0.0111(14)
    C7 0.088(2) 0.0613(17) 0.0475(16) -0.0176(17) -0.0151(15) 0.0187(14)
    C8 0.0687(18) 0.0642(18) 0.0584(17) -0.0008(15) -0.0142(15) 0.0072(15)
    C9 0.0550(16) 0.0598(16) 0.0409(14) -0.0032(14) -0.0017(12) 0.0055(13)
    C10 0.0451(13) 0.0432(12) 0.0336(11) -0.0168(11) -0.0001(10) -0.0029(11)
    C11 0.0518(15) 0.0591(16) 0.0654(17) 0.0086(13) 0.0039(13) -0.0109(14)
    C12 0.0420(12) 0.0425(13) 0.0332(11) -0.0010(10) 0.0029(10) 0.0005(11)
    C13 0.0348(11) 0.0361(12) 0.0350(12) 0.0067(9) -0.0028(9) 0.0036(10)
    C14 0.0326(11) 0.0335(11) 0.0356(11) 0.0062(9) 0.0014(9) 0.0009(10)
    C15 0.0413(13) 0.0464(14) 0.0415(13) 0.0017(11) 0.0048(11) 0.0014(11)
    C16 0.0427(15) 0.0519(15) 0.0614(18) -0.0043(12) 0.0133(12) 0.0033(14)
    C17 0.0524(15) 0.0604(16) 0.0470(15) 0.0088(13) 0.0162(12) 0.0103(13)
    C18 0.0699(17) 0.0652(17) 0.0341(12) 0.0074(14) 0.0070(13) -0.0037(12)
    C19 0.0527(15) 0.0457(13) 0.0428(13) -0.0022(11) 0.0001(12) -0.0030(12)
    C20 0.100(3) 0.114(3) 0.066(2) 0.006(2) 0.0454(18) 0.0203(19)
_geom_special_details
;
All e.s.d.'s (except the e.s.d. in the dihedral angle between two l.s. planes)
are estimated using the full covariance matrix. The cell e.s.d.'s are taken
into account individually in the estimation of e.s.d.'s in distances, angles
and torsion angles; correlations between e.s.d.'s in cell parameters are only
used when they are defined by crystal symmetry. An approximate (isotropic)
treatment of cell e.s.d.'s is used for estimating e.s.d.'s involving l.s.
planes.
;
loop_
    _geom_bond_atom_site_label_1
    _geom_bond_atom_site_label_2
    _geom_bond_site_symmetry_2
    _geom_bond_distance
    _geom_bond_publ_flag
    N1 C12 . 1.280(3) ?
    N1 N2 . 1.394(2) ?
    N2 C13 . 1.352(3) ?
    N2 H2 . 0.907(10) ?
    O1 C2 . 1.378(3) ?
    O1 C11 . 1.418(3) ?
    O2 C13 . 1.232(2) ?
    C1 C2 . 1.384(3) ?
    C1 C10 . 1.431(3) ?
    C1 C12 . 1.469(3) ?
    C2 C3 . 1.411(3) ?
    C3 C4 . 1.362(4) ?
    C3 H3 . 0.9300 ?
    C4 C5 . 1.405(4) ?
    C4 H4 . 0.9300 ?
    C5 C6 . 1.413(4) ?
    C5 C10 . 1.430(3) ?
    C6 C7 . 1.358(4) ?
    C6 H6 . 0.9300 ?
    C7 C8 . 1.401(4) ?
    C7 H7 . 0.9300 ?
    C8 C9 . 1.364(3) ?
    C8 H8 . 0.9300 ?
    C9 C10 . 1.422(3) ?
    C9 H9 . 0.9300 ?
    C11 H11A . 0.9600 ?
    C11 H11B . 0.9600 ?
    C11 H11C . 0.9600 ?
    C12 H12 . 0.9300 ?
    C13 C14 . 1.488(3) ?
    C14 C19 . 1.387(3) ?
    C14 C15 . 1.393(3) ?
    C15 C16 . 1.378(3) ?
    C15 H15 . 0.9300 ?
    C16 C17 . 1.376(4) ?
    C16 H16 . 0.9300 ?
    C17 C18 . 1.392(4) ?
    C17 C20 . 1.515(4) ?
    C18 C19 . 1.381(3) ?
    C18 H18 . 0.9300 ?
    C19 H19 . 0.9300 ?
    C20 H20A . 0.9600 ?
    C20 H20B . 0.9600 ?
    C20 H20C . 0.9600 ?
loop_
    _geom_angle_atom_site_label_1
    _geom_angle_atom_site_label_2
    _geom_angle_atom_site_label_3
    _geom_angle_site_symmetry_1
    _geom_angle_site_symmetry_3
    _geom_angle
    _geom_angle_publ_flag
    C12 N1 N2 . . 115.47(17) ?
    C13 N2 N1 . . 118.57(17) ?
    C13 N2 H2 . . 124(3) ?
    N1 N2 H2 . . 117(3) ?
    C2 O1 C11 . . 119.0(2) ?
    C2 C1 C10 . . 119.2(2) ?
    C2 C1 C12 . . 117.4(2) ?
    C10 C1 C12 . . 123.4(2) ?
    O1 C2 C1 . . 115.8(2) ?
    O1 C2 C3 . . 122.5(2) ?
    C1 C2 C3 . . 121.6(2) ?
    C4 C3 C2 . . 119.2(2) ?
    C4 C3 H3 . . 120.4 ?
    C2 C3 H3 . . 120.4 ?
    C3 C4 C5 . . 122.2(2) ?
    C3 C4 H4 . . 118.9 ?
    C5 C4 H4 . . 118.9 ?
    C4 C5 C6 . . 121.7(2) ?
    C4 C5 C10 . . 118.7(2) ?
    C6 C5 C10 . . 119.6(2) ?
    C7 C6 C5 . . 121.4(3) ?
    C7 C6 H6 . . 119.3 ?
    C5 C6 H6 . . 119.3 ?
    C6 C7 C8 . . 119.5(3) ?
    C6 C7 H7 . . 120.2 ?
    C8 C7 H7 . . 120.2 ?
    C9 C8 C7 . . 120.9(3) ?
    C9 C8 H8 . . 119.6 ?
    C7 C8 H8 . . 119.6 ?
    C8 C9 C10 . . 121.7(2) ?
    C8 C9 H9 . . 119.2 ?
    C10 C9 H9 . . 119.2 ?
    C9 C10 C5 . . 116.8(2) ?
    C9 C10 C1 . . 124.2(2) ?
    C5 C10 C1 . . 119.0(2) ?
    O1 C11 H11A . . 109.5 ?
    O1 C11 H11B . . 109.5 ?
    H11A C11 H11B . . 109.5 ?
    O1 C11 H11C . . 109.5 ?
    H11A C11 H11C . . 109.5 ?
    H11B C11 H11C . . 109.5 ?
    N1 C12 C1 . . 120.7(2) ?
    N1 C12 H12 . . 119.7 ?
    C1 C12 H12 . . 119.7 ?
    O2 C13 N2 . . 122.5(2) ?
    O2 C13 C14 . . 121.80(19) ?
    N2 C13 C14 . . 115.69(18) ?
    C19 C14 C15 . . 118.19(19) ?
    C19 C14 C13 . . 119.75(19) ?
    C15 C14 C13 . . 122.04(19) ?
    C16 C15 C14 . . 120.6(2) ?
    C16 C15 H15 . . 119.7 ?
    C14 C15 H15 . . 119.7 ?
    C17 C16 C15 . . 121.6(2) ?
    C17 C16 H16 . . 119.2 ?
    C15 C16 H16 . . 119.2 ?
    C16 C17 C18 . . 117.8(2) ?
    C16 C17 C20 . . 121.0(3) ?
    C18 C17 C20 . . 121.1(3) ?
    C19 C18 C17 . . 121.2(2) ?
    C19 C18 H18 . . 119.4 ?
    C17 C18 H18 . . 119.4 ?
    C18 C19 C14 . . 120.6(2) ?
    C18 C19 H19 . . 119.7 ?
    C14 C19 H19 . . 119.7 ?
    C17 C20 H20A . . 109.5 ?
    C17 C20 H20B . . 109.5 ?
    H20A C20 H20B . . 109.5 ?
    C17 C20 H20C . . 109.5 ?
    H20A C20 H20C . . 109.5 ?
    H20B C20 H20C . . 109.5 ?
loop_
    _geom_hbond_atom_site_label_D
    _geom_hbond_atom_site_label_H
    _geom_hbond_atom_site_label_A
    _geom_hbond_site_symmetry_A
    _geom_hbond_distance_DH
    _geom_hbond_distance_HA
    _geom_hbond_distance_DA
    _geom_hbond_angle_DHA
    N2 H2 O2 1_545 0.907(10) 1.988(14) 2.882(2) 168(4)
data_global
_journal_date_recd_electronic     2011-10-24
_journal_date_accepted     2011-10-24
_journal_name_full     'Acta Crystallographica, Section E'
_journal_year     2011
_journal_volume     67
_journal_issue     11
_journal_page_first     o3109
_journal_page_last     o3109
_journal_paper_category     QO
_journal_coeditor_code     HB6475
_publ_contact_author_name     'Jing-Jun Ma'
_publ_contact_author_address
;
Hebei Key Laboratory of Bioinorganic Chemistry
College of Sciences
Agricultural University of Hebei
Baoding 071001
People's Republic of China
;
_publ_contact_author_email     majingjun71@yahoo.cn
_publ_contact_author_fax     '+86 312 7528292'
_publ_contact_author_phone     '+86 312 7528291'
_publ_section_title
;
<i>N</i>'-[(2-Methoxynaphthalen-1-yl)methylidene]-4-methylbenzohydrazide
;
loop_
    _publ_author_name
    _publ_author_address
    'Xu-Feng Meng'
;
Hebei Key Laboratory of Bioinorganic Chemistry
College of Sciences
Agricultural University of Hebei
Baoding 071001
People's Republic of China
;
    'Dong-Yue Wang'
;
Hebei Key Laboratory of Bioinorganic Chemistry
College of Sciences
Agricultural University of Hebei
Baoding 071001
People's Republic of China
;
    'Jing-Jun Ma'
;
Hebei Key Laboratory of Bioinorganic Chemistry
College of Sciences
Agricultural University of Hebei
Baoding 071001
People's Republic of China
;
