# Supplementary material for: N′-[(2-Methoxynaphthalen-1-yl)methyl­idene]-4-methyl­benzohydrazide
Source: Acta Crystallogr Sect E Struct Rep Online. 2011 Oct 29;67(Pt 11):o3109. doi: 10.1107/S1600536811044291 (PMC3247494; doi:10.1107/S1600536811044291)
Supplement: Supplementary file 2 [file e-67-o3109-Isup2.hkl]

# 
# h,k,l, Fc-squared, Fo-squared, sigma(Fo-squared) and status flag 
# 
data_I
_shelx_title ' A in Pna2(1)' 
_shelx_refln_list_code          4 
_shelx_F_calc_maximum      134.36 
_exptl_crystal_F_000       672.00 
_reflns_d_resolution_high  0.7831 
 
loop_ 
 _symmetry_equiv_pos_as_xyz 
 'x, y, z' 
 '-x, -y, z+1/2' 
 'x+1/2, -y+1/2, z' 
 '-x+1/2, y+1/2, z+1/2' 
 
_cell_length_a    26.7380 
_cell_length_b     4.8930 
_cell_length_c    12.7350 
_cell_angle_alpha  90.000 
_cell_angle_beta   90.000 
_cell_angle_gamma  90.000 
 
_shelx_F_squared_multiplier     1.000 
 
loop_ 
 _refln_index_h 
 _refln_index_k 
 _refln_index_l 
 _refln_F_squared_calc 
 _refln_F_squared_meas 
 _refln_F_squared_sigma 
 _refln_observed_status 
   0   0 -16        2.39        8.15     12.22 o 
   2   0 -16       24.44       34.65     12.67 o 
   4   0 -16       17.76       33.51     10.21 o 
   6   0 -16        1.52       12.01      8.37 o 
   1   1 -16       21.37       39.26      7.42 o 
   2   1 -16       35.25       60.43      8.41 o 
   2   0 -15       26.03       32.10      9.81 o 
   4   0 -15       47.51       56.58     11.34 o 
   6   0 -15       10.98       17.46      8.58 o 
   8   0 -15        6.19       14.69      8.60 o 
  10   0 -15       32.79       42.99     11.16 o 
  12   0 -15        2.64       16.95      9.64 o 
   0   1 -15       34.56       45.13     13.64 o 
   1   1 -15        7.42       16.34      6.07 o 
   2   1 -15        0.59        8.19      5.74 o 
   3   1 -15        6.97       14.19      5.96 o 
   4   1 -15       13.51       24.46      6.58 o 
   5   1 -15        4.34       10.96      6.02 o 
   6   1 -15        8.09       17.90      6.44 o 
   7   1 -15        0.94       15.47      6.51 o 
   8   1 -15       43.95       41.36      7.78 o 
   9   1 -15        1.85       11.78      6.39 o 
  10   1 -15        7.84       18.86      6.55 o 
  11   1 -15       17.03       40.58      8.77 o 
  12   1 -15       25.73       30.83     10.54 o 
   1   2 -15       14.30       19.26      6.51 o 
   2   2 -15        3.85        7.75      6.27 o 
   3   2 -15        4.03        6.11      5.92 o 
   4   2 -15        1.41       13.04      6.49 o 
   5   2 -15       20.74       38.34      7.64 o 
   6   2 -15       17.48       32.24      7.62 o 
   7   2 -15        0.82       16.98      6.88 o 
   0   0 -14      161.53      155.03     21.44 o 
   2   0 -14       11.68       16.70      7.94 o 
   4   0 -14       64.27       60.50     10.67 o 
   6   0 -14       37.69       29.95     12.40 o 
   8   0 -14       79.48       38.17     13.82 o 
  10   0 -14       14.74       20.75      9.14 o 
  12   0 -14       15.15       12.32      8.67 o 
  14   0 -14        7.54        6.02      8.76 o 
  16   0 -14       45.46       39.29     10.74 o 
   1   1 -14       28.09       30.81      6.66 o 
   2   1 -14        7.86       16.43      8.92 o 
   3   1 -14       15.93       10.07      5.54 o 
   4   1 -14       53.95       50.41      9.92 o 
   5   1 -14       12.47       13.32      5.76 o 
   6   1 -14       20.01       17.88      6.28 o 
   7   1 -14       19.74       26.96      6.55 o 
   8   1 -14       40.62       41.13      7.29 o 
   9   1 -14      102.49       85.43     10.67 o 
  10   1 -14       32.49       29.56     11.92 o 
  11   1 -14       71.25       78.96     10.05 o 
  12   1 -14       36.88       38.20     11.71 o 
  13   1 -14       19.84       27.47      6.95 o 
  14   1 -14        1.70        8.02      6.35 o 
  15   1 -14        3.24        8.55      6.47 o 
  16   1 -14       18.08       15.88      6.80 o 
   0   2 -14       25.62       32.51     10.38 o 
   1   2 -14        2.89        2.46      5.94 o 
   2   2 -14       14.16       16.52      6.75 o 
   3   2 -14       16.25       20.64      6.55 o 
   4   2 -14       29.00       43.88     12.02 o 
   5   2 -14       45.27       61.69      8.20 o 
   6   2 -14       14.86       28.94      7.08 o 
   7   2 -14        1.19        4.09      5.91 o 
   8   2 -14       18.21       27.10      7.93 o 
   9   2 -14        3.33        9.17      5.95 o 
  10   2 -14       28.24       30.48      7.10 o 
  11   2 -14       21.30       18.64     10.37 o 
  12   2 -14        4.71       -2.89      8.62 o 
  13   2 -14        6.12        5.66      8.76 o 
   1   3 -14        1.18        1.06      5.94 o 
   2   3 -14        0.16        5.17      6.08 o 
   3   3 -14        3.57        7.96      6.30 o 
   4   3 -14        2.17        8.17      6.51 o 
   5   3 -14        6.30       10.67     17.45 o 
   2   0 -13      283.07      255.71     21.08 o 
   4   0 -13      231.59      256.55     22.86 o 
   6   0 -13      327.46      288.79     24.27 o 
   8   0 -13       94.47       90.82     12.85 o 
  10   0 -13       93.89       85.22     17.36 o 
  12   0 -13        5.60        4.85      7.56 o 
  14   0 -13       97.57       81.63     16.83 o 
  16   0 -13        9.92        0.65      8.24 o 
  18   0 -13       19.30        7.19     11.78 o 
  20   0 -13       31.50       22.09     10.45 o 
   0   1 -13       52.58       53.27     10.29 o 
   1   1 -13        6.10        8.14      5.33 o 
   2   1 -13        3.31       13.93      5.81 o 
   3   1 -13       53.46       56.62      7.57 o 
   4   1 -13        9.12        9.32      5.55 o 
   5   1 -13       36.29       36.31      8.00 o 
   6   1 -13       24.04       16.95      6.01 o 
   7   1 -13       66.52       55.39      7.57 o 
   8   1 -13       72.91      102.52     11.92 o 
   9   1 -13       51.68       72.23      7.92 o 
  10   1 -13       38.57       39.68      6.96 o 
  11   1 -13        1.68       10.89      5.66 o 
  12   1 -13       34.63       36.98      6.83 o 
  13   1 -13       16.04       20.35      6.41 o 
  14   1 -13       21.44       20.20      6.15 o 
  15   1 -13        7.16        8.05      8.47 o 
  16   1 -13        0.52        0.22      5.14 o 
  17   1 -13        7.88        5.40      8.43 o 
  18   1 -13        0.67       -2.66      7.70 o 
  19   1 -13        5.13       11.67     22.94 o 
   1   2 -13       25.28       38.51      7.19 o 
   2   2 -13       23.75       27.30      6.61 o 
   3   2 -13        0.73        2.71      5.36 o 
   4   2 -13        2.23        7.71      5.80 o 
   5   2 -13       57.10       59.55      7.80 o 
   6   2 -13        0.79        3.16      5.61 o 
   7   2 -13       33.35       33.39      6.74 o 
   8   2 -13       28.48       25.50      6.48 o 
   9   2 -13       28.02       29.91      6.58 o 
  10   2 -13        5.92        6.03      8.54 o 
  11   2 -13        4.47       -0.06      9.31 o 
  12   2 -13        3.30       -1.87      7.30 o 
  13   2 -13        2.96       -1.72     10.54 o 
  14   2 -13       44.62       28.91      9.95 o 
  15   2 -13       10.65       -1.45      7.79 o 
  16   2 -13        4.57       -1.59     12.85 o 
  17   2 -13        1.72       -3.94      8.04 o 
   0   3 -13       14.21       13.34      5.76 o 
   1   3 -13        0.10        1.23      4.03 o 
   2   3 -13        1.34        4.82      4.68 o 
   3   3 -13        5.81        7.11      4.64 o 
   4   3 -13       18.89       21.55      5.58 o 
   5   3 -13        0.44        2.12      4.71 o 
   6   3 -13       17.91        9.17      7.13 o 
   7   3 -13       18.32       16.80      8.22 o 
   8   3 -13        9.96       11.13      5.38 o 
   9   3 -13       24.63       20.23      7.14 o 
  10   3 -13       32.30       25.62      6.44 o 
  11   3 -13        5.50        7.60      6.87 o 
  12   3 -13        4.03       -4.82      6.38 o 
   0   0 -12      571.59      547.82     31.54 o 
   2   0 -12      122.62      135.07     13.15 o 
   4   0 -12      237.96      235.28     14.78 o 
   6   0 -12      469.22      452.85     20.36 o 
   8   0 -12      535.49      528.82     22.23 o 
  10   0 -12      110.63       82.21     16.30 o 
  12   0 -12       17.98       15.79      8.77 o 
  14   0 -12       27.16       20.24      9.01 o 
  16   0 -12        4.49        7.44      8.45 o 
  18   0 -12       24.67       20.62      9.18 o 
  20   0 -12       27.09       24.19     11.52 o 
  22   0 -12        8.21        3.92     13.29 o 
   1   1 -12      439.05      403.18     13.52 o 
   2   1 -12      215.33      195.27      9.70 o 
   3   1 -12       15.25       15.14      5.75 o 
   4   1 -12       19.71       17.75      5.69 o 
   5   1 -12       44.28       52.76     12.71 o 
   6   1 -12       10.40       13.24      5.49 o 
   7   1 -12       28.25       24.68      5.87 o 
   8   1 -12        8.04       10.72      5.21 o 
   9   1 -12        7.92       11.00      5.39 o 
  10   1 -12       51.28       47.70     10.69 o 
  11   1 -12       25.29       22.76      5.91 o 
  12   1 -12       13.33       21.85      6.01 o 
  13   1 -12       24.13       18.12      6.02 o 
  14   1 -12       15.41       10.46      5.56 o 
  15   1 -12        6.74       -0.60      4.98 o 
  16   1 -12        0.62       -1.79      4.85 o 
  17   1 -12       24.82       13.93      7.30 o 
  18   1 -12        6.46       -0.73     13.82 o 
  19   1 -12       20.68       17.26      9.57 o 
  20   1 -12       29.69       15.73     13.73 o 
  21   1 -12       16.63        3.33     16.39 o 
  22   1 -12       23.08       25.50     16.65 o 
   0   2 -12       14.48       18.63      5.45 o 
   1   2 -12        2.25        0.60      3.79 o 
   2   2 -12       31.63       34.74      5.19 o 
   3   2 -12       66.15       56.23      5.83 o 
   4   2 -12       23.39       18.98      4.69 o 
   5   2 -12       27.33       27.76      9.37 o 
   6   2 -12       51.57       53.81     10.63 o 
   7   2 -12        6.02        9.54      4.07 o 
   8   2 -12        2.77        4.61      5.30 o 
   9   2 -12       15.25       17.88      6.04 o 
  10   2 -12       28.23       13.88      5.76 o 
  11   2 -12       13.35       18.28      5.59 o 
  12   2 -12       11.85        4.96      8.22 o 
  13   2 -12        9.78       -2.66      7.83 o 
  14   2 -12        9.47        2.24      8.50 o 
  15   2 -12       17.57        8.27      8.80 o 
  16   2 -12       16.18        3.97      9.74 o 
  17   2 -12        3.87        7.35      8.64 o 
  18   2 -12       15.00        5.29      8.60 o 
  19   2 -12        1.78       -8.68      8.14 o 
  20   2 -12       11.62        6.59     15.41 o 
   1   3 -12        9.69       11.22      4.74 o 
   2   3 -12       30.54       31.92      7.74 o 
   3   3 -12        4.52        9.18      4.53 o 
   4   3 -12        9.32        7.97      4.63 o 
   5   3 -12       21.63       18.24      5.01 o 
   6   3 -12       36.39       43.31      7.57 o 
   7   3 -12       14.37        9.92      8.77 o 
   8   3 -12        4.78        0.05      5.48 o 
   9   3 -12        8.44       11.25      6.29 o 
  10   3 -12       52.38       47.68      7.33 o 
  11   3 -12       34.20       35.41      7.31 o 
  12   3 -12       35.43       34.11     12.80 o 
  13   3 -12       17.31       10.11      6.45 o 
  14   3 -12       20.52       14.63      8.66 o 
  15   3 -12        8.35        2.84      9.94 o 
  16   3 -12        8.12       10.96      6.76 o 
   0   4 -12       31.80       47.31     11.16 o 
   1   4 -12        1.34       -3.25      4.84 o 
   2   4 -12       19.85       12.51      8.49 o 
   3   4 -12       12.40       13.94     10.83 o 
   4   4 -12       29.80       29.11      7.26 o 
   5   4 -12        9.33        9.17      6.64 o 
   6   4 -12        9.47        4.86      7.21 o 
   7   4 -12        1.43        0.87      8.94 o 
   2   0 -11      535.21      522.51     20.86 o 
   4   0 -11      826.34      826.43     27.37 o 
   6   0 -11      282.26      277.29     15.40 o 
   8   0 -11      114.31      104.15     11.69 o 
  10   0 -11      205.38      166.37     17.72 o 
  12   0 -11      117.83      112.21     12.40 o 
  14   0 -11       17.42        9.50      7.45 o 
  16   0 -11       57.20       61.51     19.67 o 
  18   0 -11       16.91       14.27     14.17 o 
  20   0 -11       25.38       20.42     17.45 o 
  22   0 -11       79.57       42.22     25.87 o 
   0   1 -11      261.23      239.85     14.39 o 
   1   1 -11       59.79       54.86      6.60 o 
   2   1 -11      478.24      480.16     14.12 o 
   3   1 -11       53.68       63.18      6.84 o 
   4   1 -11      272.01      276.85     10.89 o 
   5   1 -11      324.48      296.24     12.92 o 
   6   1 -11       70.45       56.38      6.88 o 
   7   1 -11       54.31       53.03      7.35 o 
   8   1 -11       69.45       66.83      6.94 o 
   9   1 -11        3.96        6.69      4.71 o 
  10   1 -11       29.38       33.17      6.05 o 
  11   1 -11       10.88        5.81      4.99 o 
  12   1 -11       17.09       15.32      5.51 o 
  13   1 -11       66.12       40.63      6.43 o 
  14   1 -11       30.57       22.83      5.83 o 
  15   1 -11        5.59        0.80      5.75 o 
  16   1 -11      121.14      101.59     11.89 o 
  17   1 -11       13.78        7.67      5.44 o 
  18   1 -11        8.14       10.06      8.37 o 
  19   1 -11        0.16       -6.83      7.39 o 
  20   1 -11        5.01        7.00      8.14 o 
  21   1 -11       13.09       10.51      8.25 o 
  22   1 -11        2.07        3.37      8.45 o 
  23   1 -11        7.68        1.32     14.97 o 
  24   1 -11        3.44       -3.45      8.73 o 
   1   2 -11       55.65       50.96      5.47 o 
   2   2 -11        4.28        6.76      3.91 o 
   3   2 -11      204.76      183.54      7.48 o 
   4   2 -11       33.80       35.65      4.89 o 
   5   2 -11      105.75       99.46      7.47 o 
   6   2 -11        2.44       -5.05      3.37 o 
   7   2 -11        2.88        1.50      3.65 o 
   8   2 -11       37.13       44.77      5.05 o 
   9   2 -11       76.62       72.23      5.92 o 
  10   2 -11       78.70       65.53      5.76 o 
  11   2 -11       24.74       25.07      4.56 o 
  12   2 -11        3.86        1.76      4.84 o 
  13   2 -11       20.79        6.69      5.10 o 
  14   2 -11       37.78       41.68      6.33 o 
  15   2 -11       18.94        6.89      5.35 o 
  16   2 -11       10.14        3.41      4.80 o 
  17   2 -11       14.34        4.22      5.54 o 
  18   2 -11        2.34       -0.89      5.29 o 
  19   2 -11        0.10       -6.90      5.17 o 
  20   2 -11        1.85       -6.41      5.30 o 
  21   2 -11        1.28       -2.94      5.52 o 
  22   2 -11        6.09       -1.03     14.44 o 
   0   3 -11       68.00       56.62      7.47 o 
   1   3 -11       65.32       63.16      6.06 o 
   2   3 -11        6.48       10.98      4.61 o 
   3   3 -11        9.76       16.78      4.68 o 
   4   3 -11       43.76       37.84      5.24 o 
   5   3 -11       31.12       26.38      5.00 o 
   6   3 -11       25.21       18.82      6.06 o 
   7   3 -11       22.49       23.72      6.08 o 
   8   3 -11       87.16       80.81     16.42 o 
   9   3 -11       56.37       46.70      6.92 o 
  10   3 -11       78.95       89.65      8.85 o 
  11   3 -11        7.72        3.64      5.19 o 
  12   3 -11        3.92        0.60      5.77 o 
  13   3 -11        8.76        8.35      5.49 o 
  14   3 -11       18.43       16.55      6.18 o 
  15   3 -11        2.84       -7.17      5.34 o 
  16   3 -11        9.92        5.18      5.43 o 
  17   3 -11        6.11       11.09      6.53 o 
  18   3 -11        3.51        1.71      6.00 o 
  19   3 -11        0.61       -4.39      6.05 o 
   1   4 -11        9.51        4.86      5.45 o 
   2   4 -11       37.84       40.94     12.66 o 
   3   4 -11       26.97       31.15      6.85 o 
   4   4 -11       59.25       57.32      8.12 o 
   5   4 -11       65.67       72.06     10.93 o 
   6   4 -11       19.87       15.74     10.41 o 
   7   4 -11        4.81       -4.50      5.36 o 
   8   4 -11        7.33       -6.43      6.41 o 
   9   4 -11        0.81        1.02      5.62 o 
  10   4 -11       15.36       26.48      7.17 o 
  11   4 -11        9.95        0.78      7.62 o 
  12   4 -11       15.79        9.86      6.33 o 
   0   0 -10      178.22      149.89     15.77 o 
   2   0 -10      433.94      425.70     17.73 o 
   4   0 -10      377.09      346.85     16.10 o 
   6   0 -10      106.79       94.52     15.59 o 
   8   0 -10      579.78      524.85     20.61 o 
  10   0 -10      202.86      187.80     17.54 o 
  12   0 -10       47.36       41.55      8.83 o 
  14   0 -10       38.44       34.33     11.34 o 
  16   0 -10       43.48       33.05     19.75 o 
  18   0 -10       15.15        7.18      7.61 o 
  20   0 -10        4.36       -9.12      9.21 o 
  22   0 -10       18.76        3.49     14.62 o 
   1   1 -10      359.81      346.48      9.25 o 
   2   1 -10       49.27       49.99      6.11 o 
   3   1 -10       46.74       47.44      4.67 o 
   4   1 -10       13.32       18.73      3.93 o 
   5   1 -10      409.04      388.99      9.93 o 
   6   1 -10      509.47      515.31     11.60 o 
   7   1 -10      254.63      253.82      8.02 o 
   8   1 -10       91.36      101.19      6.55 o 
   9   1 -10       75.52       70.42      5.93 o 
  10   1 -10      213.82      205.54      7.41 o 
  11   1 -10      157.92      131.07     14.37 o 
  12   1 -10       59.25       55.45      6.64 o 
  13   1 -10      165.15      144.32     12.27 o 
  14   1 -10        9.74        4.66      3.79 o 
  15   1 -10       20.03       14.69      4.32 o 
  16   1 -10       22.43       30.58      6.04 o 
  17   1 -10        5.86       -2.00      4.66 o 
  18   1 -10        8.84        0.00      7.31 o 
  19   1 -10       17.88       22.74      8.64 o 
  20   1 -10        3.29       -2.75      6.76 o 
  21   1 -10        9.39        4.77      7.61 o 
  22   1 -10        2.94       -4.25      7.61 o 
  23   1 -10        8.70       -2.50      9.57 o 
  24   1 -10        0.80      -10.09      7.21 o 
  25   1 -10        0.50       -6.86      7.33 o 
  26   1 -10        2.32      -12.05     13.29 o 
   0   2 -10      434.75      367.24     17.00 o 
   1   2 -10        4.09        4.48      4.97 o 
   2   2 -10       87.50       86.41      6.12 o 
   3   2 -10      162.84      152.51      8.21 o 
   4   2 -10       71.79       67.56      8.64 o 
   5   2 -10       35.68       36.48      4.60 o 
   6   2 -10       48.72       49.28      5.87 o 
   7   2 -10      161.31      149.75     10.08 o 
   8   2 -10        1.97        2.03      3.31 o 
   9   2 -10       14.95       22.62      4.10 o 
  10   2 -10       54.23       55.39      5.21 o 
  11   2 -10       41.85       48.51      4.98 o 
  12   2 -10       54.28       46.83      5.58 o 
  13   2 -10       60.89       76.35      7.37 o 
  14   2 -10      170.70      145.14     20.25 o 
  15   2 -10       42.54       23.20      5.67 o 
  16   2 -10        7.66        1.26      4.74 o 
  17   2 -10       29.96       30.38      6.34 o 
  18   2 -10        2.58        2.31      5.08 o 
  19   2 -10       60.89       55.92      7.38 o 
  20   2 -10       29.12       10.57      5.92 o 
  21   2 -10        5.54        4.26      7.77 o 
  22   2 -10       10.19        0.74      6.94 o 
  23   2 -10        4.42       -0.49      5.92 o 
  24   2 -10        2.39        2.92      6.06 o 
   1   3 -10       60.81       54.73      5.54 o 
   2   3 -10        3.71        4.50      4.03 o 
   3   3 -10       79.11       84.49      6.25 o 
   4   3 -10      108.87       93.83      6.60 o 
   5   3 -10       55.16       54.17      5.40 o 
   6   3 -10       10.71       15.46      4.98 o 
   7   3 -10       67.37       61.88     11.24 o 
   8   3 -10       84.53       78.87      7.76 o 
   9   3 -10      211.46      180.45     10.13 o 
  10   3 -10       41.47       51.12      7.29 o 
  11   3 -10       34.36       17.15      6.00 o 
  12   3 -10        2.65        6.37      4.95 o 
  13   3 -10        1.44       -0.77      5.61 o 
  14   3 -10        5.40        9.54      5.07 o 
  15   3 -10        7.94        6.58      5.80 o 
  16   3 -10        8.53        5.26      5.33 o 
  17   3 -10       11.73       10.27      5.68 o 
  18   3 -10       42.78       35.09      7.33 o 
  19   3 -10        4.80        2.80      5.40 o 
  20   3 -10        5.06        8.79      5.93 o 
  21   3 -10        7.33        0.28      6.27 o 
   0   4 -10      116.91       94.97     13.11 o 
   1   4 -10       35.25       37.15      7.24 o 
   2   4 -10        4.55        3.29      6.16 o 
   3   4 -10        2.99        5.07      5.32 o 
   4   4 -10       89.83       95.39      9.19 o 
   5   4 -10       17.80       10.67      5.65 o 
   6   4 -10       23.41       29.08      6.91 o 
   7   4 -10        2.81        5.39      6.18 o 
   8   4 -10       25.87       23.31      6.96 o 
   9   4 -10        0.86       -0.26      6.87 o 
  10   4 -10        4.73       -4.14      6.37 o 
  11   4 -10       22.83       24.69      6.79 o 
  12   4 -10       27.60       35.08      7.54 o 
  13   4 -10        2.86        0.87      6.29 o 
  14   4 -10        0.40       -3.41      5.37 o 
  15   4 -10        2.63        1.65      5.87 o 
   2   0  -9      133.94      112.46     11.96 o 
   4   0  -9      164.60      151.42     10.21 o 
   6   0  -9      198.45      198.70     11.71 o 
   8   0  -9      527.14      466.03     18.22 o 
  10   0  -9      109.26       98.93     10.21 o 
  12   0  -9      147.64      144.32     10.90 o 
  14   0  -9       43.59       30.75      8.68 o 
  16   0  -9      175.48      158.67     11.71 o 
  18   0  -9       65.59       69.18     11.25 o 
  20   0  -9        8.05       -2.23      7.18 o 
  22   0  -9       13.79        9.82      7.71 o 
   0   1  -9      283.86      268.62     13.22 o 
   1   1  -9      240.14      227.60      8.73 o 
   2   1  -9      314.19      301.79      8.19 o 
   3   1  -9      415.57      398.75      9.46 o 
   4   1  -9      345.46      362.76      9.05 o 
   5   1  -9       65.19       74.66      5.00 o 
   6   1  -9      127.50      121.28      5.83 o 
   7   1  -9        9.07        6.01      3.16 o 
   8   1  -9      301.95      284.70      8.02 o 
   9   1  -9       94.21       98.35      6.07 o 
  10   1  -9       96.25       97.90      5.76 o 
  11   1  -9      196.43      192.34      6.94 o 
  12   1  -9      140.73      127.18     12.03 o 
  13   1  -9       87.30       95.04      5.95 o 
  14   1  -9       33.02       39.22      4.66 o 
  15   1  -9       44.26       37.40      5.99 o 
  16   1  -9       95.99       94.59      6.14 o 
  17   1  -9       82.12       68.95      6.79 o 
  18   1  -9        1.80        1.91      6.44 o 
  19   1  -9        6.52       -2.70      7.05 o 
  20   1  -9       61.43       55.11      7.35 o 
  21   1  -9       17.49       13.19      5.49 o 
  22   1  -9       12.57        5.76      5.30 o 
  23   1  -9       16.99        6.21      9.11 o 
  24   1  -9        9.90       11.30      5.90 o 
  25   1  -9        5.48        7.18      5.91 o 
  26   1  -9        7.26        3.26      6.14 o 
  27   1  -9       29.20       31.84      7.42 o 
   1   2  -9      399.75      384.78     11.63 o 
   2   2  -9      415.53      371.56      9.60 o 
   3   2  -9      211.06      202.54      7.18 o 
   4   2  -9      382.29      358.20      9.42 o 
   5   2  -9       22.02       28.57      4.22 o 
   6   2  -9       24.24       23.77      4.09 o 
   7   2  -9       30.74       21.35      3.96 o 
   8   2  -9       41.37       33.95      4.31 o 
   9   2  -9       96.82       95.92      5.84 o 
  10   2  -9      212.73      196.77      7.18 o 
  11   2  -9      394.69      368.35      9.73 o 
  12   2  -9       61.38       70.92      5.92 o 
  13   2  -9       59.36       56.51     10.23 o 
  14   2  -9       17.26       12.30      4.83 o 
  15   2  -9      140.98      129.01     16.28 o 
  16   2  -9      120.38       82.91     10.27 o 
  17   2  -9       11.92       19.69      5.66 o 
  18   2  -9        5.60       12.22      5.45 o 
  19   2  -9        5.04        0.70      4.63 o 
  20   2  -9       30.96       28.17      8.52 o 
  21   2  -9       11.43       10.51      5.75 o 
  22   2  -9        2.37        0.59      4.83 o 
  23   2  -9        6.36        1.02      5.33 o 
  24   2  -9       11.80        2.79      5.87 o 
  25   2  -9        2.85       -1.49      6.37 o 
  26   2  -9        2.65        2.17      6.12 o 
   0   3  -9       40.91       36.41      8.13 o 
   1   3  -9       26.49       24.17      5.33 o 
   2   3  -9        5.22        7.70      3.93 o 
   3   3  -9       59.47       59.92      5.38 o 
   4   3  -9       81.10       87.14      6.02 o 
   5   3  -9      196.25      174.22      7.11 o 
   6   3  -9       42.83       46.94      5.65 o 
   7   3  -9      156.63      143.85     10.42 o 
   8   3  -9       50.96       49.38      6.72 o 
   9   3  -9       85.55       81.46      7.71 o 
  10   3  -9       47.10       27.63      9.69 o 
  11   3  -9       76.99       68.35      7.34 o 
  12   3  -9       25.22       27.70      6.22 o 
  13   3  -9       13.78       20.89      5.83 o 
  14   3  -9       18.40       13.97      6.59 o 
  15   3  -9        2.17       -1.75      4.41 o 
  16   3  -9        9.60        7.11      6.68 o 
  17   3  -9       10.55        8.00      5.19 o 
  18   3  -9       17.61        4.69      5.64 o 
  19   3  -9       13.60       14.25      6.74 o 
  20   3  -9       37.08       38.52      7.23 o 
  21   3  -9       38.56       34.85      7.60 o 
  22   3  -9        9.63       13.70      6.38 o 
  23   3  -9        2.06        4.19      5.71 o 
   1   4  -9       35.23       28.61      6.08 o 
   2   4  -9       82.65       81.05      8.05 o 
   3   4  -9       16.44       17.71      6.18 o 
   4   4  -9        4.58        5.05      5.99 o 
   5   4  -9        0.00       -1.56      5.00 o 
   6   4  -9       61.04       48.62      7.11 o 
   7   4  -9        0.97        5.53      5.50 o 
   8   4  -9        6.55        5.73      5.68 o 
   9   4  -9        5.77        1.41      4.97 o 
  10   4  -9       30.18       22.65      6.59 o 
  11   4  -9        3.89        5.21      5.82 o 
  12   4  -9        6.03       -1.83      6.19 o 
  13   4  -9        9.11        3.61      6.16 o 
  14   4  -9       16.13       -0.92      5.25 o 
  15   4  -9        7.96       12.23      6.15 o 
  16   4  -9        7.38        4.68      6.29 o 
  17   4  -9        3.48        4.59      5.53 o 
  18   4  -9       21.16       18.22      6.60 o 
   0   5  -9       21.32       29.94      9.74 o 
   1   5  -9       16.07       21.45      6.17 o 
   2   5  -9        4.90        8.14      7.53 o 
   3   5  -9        5.00        4.43      9.39 o 
   4   5  -9        2.64        9.04      7.09 o 
   5   5  -9        4.14       15.06      8.33 o 
   6   5  -9        0.23       10.63      7.80 o 
   7   5  -9        0.30        5.80      6.42 o 
   0   0  -8      194.34      180.01     14.17 o 
   2   0  -8       43.57       45.15      4.03 o 
   4   0  -8      249.66      271.33      8.28 o 
   6   0  -8       37.71       40.28      4.11 o 
   8   0  -8      492.59      452.40     11.61 o 
  10   0  -8      125.62      148.84      6.70 o 
  12   0  -8       91.91      100.70      6.28 o 
  14   0  -8       68.95       66.64     10.15 o 
  16   0  -8       88.59       80.68      6.72 o 
  18   0  -8      148.75      165.07     13.43 o 
  20   0  -8      124.82      129.36      8.20 o 
  22   0  -8      151.33      162.93     16.76 o 
   1   1  -8      196.20      207.14      7.90 o 
   2   1  -8      295.51      287.11      9.65 o 
   3   1  -8       65.57       80.97      4.76 o 
   4   1  -8       25.51       30.84      3.48 o 
   5   1  -8      125.87      133.28      5.27 o 
   6   1  -8      146.68      162.08      5.80 o 
   7   1  -8       41.68       49.86      4.06 o 
   8   1  -8      100.36      106.94      7.86 o 
   9   1  -8        8.32        9.86      3.07 o 
  10   1  -8      181.40      178.34      6.36 o 
  11   1  -8       76.85       83.85      5.10 o 
  12   1  -8       41.96       47.29      4.39 o 
  13   1  -8      167.50      171.41      6.45 o 
  14   1  -8      668.08      690.66     13.50 o 
  15   1  -8      384.90      390.08      9.72 o 
  16   1  -8      103.51      105.44     10.63 o 
  17   1  -8       35.53       37.01      4.54 o 
  18   1  -8      187.17      181.85     15.30 o 
  19   1  -8       72.49       58.74      8.58 o 
  20   1  -8       13.20       13.91      5.06 o 
  21   1  -8       73.31       71.52     13.17 o 
  22   1  -8       54.92       55.89      6.87 o 
  23   1  -8       17.80       17.57      5.94 o 
  24   1  -8        0.37       -1.17      4.98 o 
  25   1  -8        7.59       16.64      6.09 o 
  26   1  -8       29.62       37.18      7.17 o 
  27   1  -8       14.33       13.39      6.43 o 
  28   1  -8       45.65       38.53      7.54 o 
  29   1  -8        0.41       -7.26      8.50 o 
   0   2  -8      772.21      763.07     23.49 o 
   1   2  -8      123.67      121.84      6.83 o 
   2   2  -8      518.39      474.48     12.27 o 
   3   2  -8      234.76      214.51      6.97 o 
   4   2  -8        0.73        0.78      2.88 o 
   5   2  -8       52.92       46.67      4.37 o 
   6   2  -8       20.53       25.47      3.77 o 
   7   2  -8      210.91      176.70      6.40 o 
   8   2  -8      117.04      109.35      5.60 o 
   9   2  -8      107.54      102.38      5.63 o 
  10   2  -8       67.47       60.82      4.79 o 
  11   2  -8       30.05       28.76      3.91 o 
  12   2  -8      291.18      275.58     13.96 o 
  13   2  -8      212.51      210.38      9.40 o 
  14   2  -8      189.96      210.26      9.48 o 
  15   2  -8      147.40      141.40      8.80 o 
  16   2  -8      135.57      129.80     13.97 o 
  17   2  -8       45.24       56.09      6.81 o 
  18   2  -8       19.65       20.78      5.55 o 
  19   2  -8      134.29      108.28     21.26 o 
  20   2  -8       53.23       33.10      6.52 o 
  21   2  -8        2.76        2.54      4.88 o 
  22   2  -8        4.96        2.33      5.08 o 
  23   2  -8        4.09       13.78      9.35 o 
  24   2  -8       15.49        6.34      5.80 o 
  25   2  -8        6.35        0.39      5.54 o 
  26   2  -8        9.02        6.36      5.92 o 
  27   2  -8        2.29       -0.61      5.51 o 
   1   3  -8       24.12       20.55      4.89 o 
   2   3  -8      114.47      106.59      7.15 o 
   3   3  -8       64.18       62.05      5.12 o 
   4   3  -8       94.50       93.81      6.09 o 
   5   3  -8      255.07      246.07      7.75 o 
   6   3  -8       24.52       28.32      4.86 o 
   7   3  -8      148.92      144.64      8.31 o 
   8   3  -8       33.20       43.21      5.78 o 
   9   3  -8       54.87       59.85      6.94 o 
  10   3  -8       48.39       41.04      6.28 o 
  11   3  -8       83.94       70.74     12.27 o 
  12   3  -8       15.76       16.52      5.47 o 
  13   3  -8       85.03       83.98      7.76 o 
  14   3  -8       49.69       47.48      7.22 o 
  15   3  -8       14.92       22.17      7.65 o 
  16   3  -8        4.60        6.56      5.23 o 
  17   3  -8       12.12       13.89      5.05 o 
  18   3  -8        5.11        7.09      5.60 o 
  19   3  -8       49.57       44.98     12.77 o 
  20   3  -8       18.14       14.07      5.98 o 
  21   3  -8       13.27        8.59      8.37 o 
  22   3  -8       23.09       26.14      6.32 o 
  23   3  -8        3.93        6.74      5.56 o 
  24   3  -8        9.40       14.14      6.49 o 
   0   4  -8       35.42       35.26     11.87 o 
   1   4  -8       56.82       48.63      8.33 o 
   2   4  -8        3.66        6.86      7.57 o 
   3   4  -8       30.19       27.89      5.91 o 
   4   4  -8       63.96       63.07      7.50 o 
   5   4  -8        9.44        9.08      4.91 o 
   6   4  -8       17.34       13.92      5.90 o 
   7   4  -8        8.05        8.43      4.70 o 
   8   4  -8       24.04       30.85      7.01 o 
   9   4  -8       22.95       23.32      6.62 o 
  10   4  -8        1.18        1.02      4.70 o 
  11   4  -8        1.85        8.62      5.92 o 
  12   4  -8       47.40       39.47      6.68 o 
  13   4  -8       26.23        8.34      6.00 o 
  14   4  -8       20.93       10.40      5.62 o 
  15   4  -8       15.18       17.49      6.11 o 
  16   4  -8        5.92        9.30      6.46 o 
  17   4  -8       16.26       14.26      5.65 o 
  18   4  -8       26.27       29.84      7.05 o 
  19   4  -8       21.66       23.60      6.89 o 
  20   4  -8        5.14        6.67      6.77 o 
   1   5  -8       10.64       11.70      5.57 o 
   2   5  -8        0.02        1.32      4.76 o 
   3   5  -8        0.62        0.00      6.56 o 
   4   5  -8        8.00       15.95      9.39 o 
   5   5  -8       11.08       21.08      9.04 o 
   6   5  -8        1.30       -7.44      4.96 o 
   7   5  -8        1.97        1.22      5.49 o 
   8   5  -8        6.30        3.60      6.16 o 
   9   5  -8        0.20        0.17      5.37 o 
  10   5  -8        8.39       18.02      6.45 o 
  11   5  -8        3.01       -1.89      5.39 o 
   2   0  -7       29.13       41.42      3.64 o 
   4   0  -7      573.18      594.41     13.00 o 
   6   0  -7      589.95      618.81     13.50 o 
   8   0  -7      505.89      544.44     12.55 o 
  10   0  -7        6.27        5.52      2.96 o 
  12   0  -7      289.52      320.22      9.62 o 
  14   0  -7       90.37      106.05      6.30 o 
  16   0  -7       80.00       88.25      9.19 o 
  18   0  -7       42.04       44.76      5.64 o 
  20   0  -7      387.28      381.26     16.37 o 
  22   0  -7      144.71      160.80     10.72 o 
  24   0  -7       70.96       75.12     11.52 o 
  26   0  -7      446.61      528.16     24.63 o 
  28   0  -7      138.64      141.92     15.06 o 
  30   0  -7        3.98       -4.43      9.21 o 
   0   1  -7     2987.71     3103.08     69.01 o 
   1   1  -7       42.14       46.56      4.69 o 
   2   1  -7      187.59      189.26      7.02 o 
   3   1  -7        5.72        6.28      2.50 o 
   4   1  -7      268.75      279.55      7.01 o 
   5   1  -7       74.71       78.66      4.33 o 
   6   1  -7       14.47       15.96      2.78 o 
   7   1  -7       25.78       29.50      3.18 o 
   8   1  -7       99.36      100.10      5.32 o 
   9   1  -7       47.91       45.62      3.78 o 
  10   1  -7      128.22      117.30      6.84 o 
  11   1  -7       67.91       75.42      4.54 o 
  12   1  -7        9.67        8.31      2.89 o 
  13   1  -7       31.34       27.13      3.59 o 
  14   1  -7       80.91       96.17      7.98 o 
  15   1  -7      243.51      238.08      7.32 o 
  16   1  -7      174.23      179.65      6.54 o 
  17   1  -7      290.29      295.16      8.35 o 
  18   1  -7      232.79      250.35     10.11 o 
  19   1  -7      110.44      108.88      7.91 o 
  20   1  -7       15.52       10.33      4.76 o 
  21   1  -7        5.01        2.44      4.48 o 
  22   1  -7       59.27       66.39      9.22 o 
  23   1  -7       66.35       74.98      7.98 o 
  24   1  -7      145.78      156.26      9.70 o 
  25   1  -7        5.79       12.91      5.67 o 
  26   1  -7        1.82        1.34      5.16 o 
  27   1  -7       34.35       39.32      6.87 o 
  28   1  -7        8.37        3.87      5.83 o 
  29   1  -7       25.92       24.10     10.45 o 
  30   1  -7        1.23        3.01      9.57 o 
   1   2  -7      148.45      152.09      6.53 o 
   2   2  -7      144.58      143.19      6.43 o 
   3   2  -7      342.44      316.63      8.52 o 
   4   2  -7       21.44       30.23      3.54 o 
   5   2  -7       86.81       89.59      5.95 o 
   6   2  -7        2.51        4.91      2.72 o 
   7   2  -7       54.82       63.67      4.58 o 
   8   2  -7       29.24       27.39      3.47 o 
   9   2  -7       99.97      106.01      5.32 o 
  10   2  -7        3.01       -1.41      2.49 o 
  11   2  -7       54.60       60.34      4.52 o 
  12   2  -7      281.43      253.70     11.32 o 
  13   2  -7       78.53       93.18     12.57 o 
  14   2  -7        2.02        4.72      4.08 o 
  15   2  -7       76.32       74.20      6.73 o 
  16   2  -7       69.51       63.60      9.56 o 
  17   2  -7       65.46       72.47     11.57 o 
  18   2  -7        1.58       -1.10      5.60 o 
  19   2  -7       14.19       17.57      5.29 o 
  20   2  -7       60.24       56.98      6.97 o 
  21   2  -7       31.04       22.71      5.71 o 
  22   2  -7        9.43       14.91      5.58 o 
  23   2  -7        5.70        3.98      5.31 o 
  24   2  -7        1.34        3.46      5.21 o 
  25   2  -7       11.49        0.78      4.85 o 
  26   2  -7        2.53        0.00      5.68 o 
  27   2  -7        6.40        3.31      6.06 o 
  28   2  -7        1.07       -2.18      5.62 o 
   0   3  -7      277.85      247.40     11.85 o 
   1   3  -7       32.95       41.75      4.95 o 
   2   3  -7        7.40       11.39      4.03 o 
   3   3  -7      119.46      110.05      5.97 o 
   4   3  -7      788.02      713.78     13.66 o 
   5   3  -7      479.75      458.04     10.41 o 
   6   3  -7      315.44      303.09      9.36 o 
   7   3  -7      208.91      197.41     12.14 o 
   8   3  -7      153.20      135.30      7.50 o 
   9   3  -7      110.63      103.16      7.74 o 
  10   3  -7       27.61       35.43      7.98 o 
  11   3  -7       42.66       41.34      6.45 o 
  12   3  -7      118.60      132.02     12.91 o 
  13   3  -7       77.78       79.68      7.36 o 
  14   3  -7       83.60       82.59      7.37 o 
  15   3  -7        9.47        8.67      4.99 o 
  16   3  -7       13.85       11.80      4.71 o 
  17   3  -7       23.30       21.80      6.35 o 
  18   3  -7       51.93       40.29      9.84 o 
  19   3  -7       15.69       16.30      5.68 o 
  20   3  -7       10.57       10.97      5.98 o 
  21   3  -7       74.63       78.04      8.12 o 
  22   3  -7        0.40        5.35      5.13 o 
  23   3  -7        7.28       12.75      6.16 o 
  24   3  -7       30.45       30.21      8.71 o 
  25   3  -7        4.01       -0.49      5.38 o 
  26   3  -7        6.75        5.29      5.80 o 
   1   4  -7       12.61       11.68      4.87 o 
   2   4  -7       46.17       56.52      8.39 o 
   3   4  -7       65.91       65.92      7.06 o 
   4   4  -7        6.44        5.84      6.31 o 
   5   4  -7       29.02       27.84      5.85 o 
   6   4  -7       59.34       63.57      7.05 o 
   7   4  -7       15.96       24.14      7.86 o 
   8   4  -7       31.12       34.61      6.17 o 
   9   4  -7       54.48       65.02      7.53 o 
  10   4  -7      216.87      205.15     24.27 o 
  11   4  -7       18.11       36.36      6.92 o 
  12   4  -7       21.29       22.16      5.93 o 
  13   4  -7        2.54        7.71      5.81 o 
  14   4  -7      101.15       96.25     11.54 o 
  15   4  -7       51.76       49.47     12.04 o 
  16   4  -7       45.13       39.78     11.63 o 
  17   4  -7       70.70       68.58     14.83 o 
  18   4  -7       63.45       63.00      9.13 o 
  19   4  -7        6.47       11.86      6.30 o 
  20   4  -7        3.45        9.74      5.80 o 
  21   4  -7        0.70        0.74      5.44 o 
   0   5  -7        5.30       11.16      7.44 o 
   1   5  -7       61.29       64.44     12.49 o 
   2   5  -7        1.67       19.67      9.39 o 
   3   5  -7        2.77       -2.13      6.38 o 
   4   5  -7       27.49       31.18      9.74 o 
   5   5  -7       20.77       32.95     10.98 o 
   6   5  -7        6.80        6.91      6.73 o 
   7   5  -7       17.88       11.18      6.48 o 
   8   5  -7       11.95        5.41      5.79 o 
   9   5  -7        4.36        5.41      7.37 o 
  10   5  -7        1.64        0.14      5.13 o 
  11   5  -7        6.40       10.70      6.01 o 
  12   5  -7        4.53        5.69      6.43 o 
  13   5  -7        9.03       13.14      6.10 o 
  14   5  -7        4.73        2.45      5.74 o 
   0   0  -6      500.23      497.68     21.97 o 
   2   0  -6      299.43      335.41      8.42 o 
   4   0  -6     2036.37     2091.19     34.59 o 
   6   0  -6     1104.98     1202.69     21.78 o 
   8   0  -6      642.20      645.20     13.52 o 
  10   0  -6     1501.76     1611.21     28.41 o 
  12   0  -6      219.19      235.48      8.93 o 
  14   0  -6      100.89       91.68     13.17 o 
  16   0  -6        9.86        8.94      3.53 o 
  18   0  -6      197.47      184.71      7.90 o 
  20   0  -6     1081.66     1084.87     32.37 o 
  22   0  -6       84.23       93.14      8.45 o 
  24   0  -6      217.14      229.09     15.77 o 
  26   0  -6      148.87      153.26     13.64 o 
  28   0  -6       24.46       27.82     10.28 o 
  30   0  -6       19.09        2.13      9.04 o 
   1   1  -6     1097.89     1088.94     19.27 o 
   2   1  -6      405.37      459.25     10.51 o 
   3   1  -6      145.93      139.73      4.81 o 
   4   1  -6     1309.58     1388.63     20.05 o 
   5   1  -6      206.40      206.23      4.30 o 
   6   1  -6      326.26      346.34      6.12 o 
   7   1  -6      322.03      308.42      5.87 o 
   8   1  -6       90.11       95.60      3.33 o 
   9   1  -6      170.01      171.43      4.37 o 
  10   1  -6      129.27      122.84      3.90 o 
  11   1  -6      102.81      106.42      3.81 o 
  12   1  -6       54.27       51.33      3.18 o 
  13   1  -6       22.31       28.46      2.77 o 
  14   1  -6      713.68      703.58     11.08 o 
  15   1  -6      282.83      275.43      6.36 o 
  16   1  -6      182.59      183.10      5.39 o 
  17   1  -6       42.92       43.56      3.55 o 
  18   1  -6       22.21       26.51      4.07 o 
  19   1  -6      223.83      220.93      7.49 o 
  20   1  -6       61.14       71.90      5.69 o 
  21   1  -6      212.10      226.90      8.03 o 
  22   1  -6      330.04      351.43     14.01 o 
  23   1  -6       49.11       60.16      5.69 o 
  24   1  -6       33.26       42.41      6.00 o 
  25   1  -6       41.07       36.87      5.42 o 
  26   1  -6       51.40       57.00      6.05 o 
  27   1  -6       11.35       15.20      4.93 o 
  28   1  -6       24.62       26.81      6.44 o 
  29   1  -6       28.84       51.03     11.87 o 
  30   1  -6       17.32       18.25     10.45 o 
  31   1  -6        0.28       -0.53      8.86 o 
   0   2  -6      521.28      507.17     16.29 o 
   1   2  -6      255.71      271.06      7.84 o 
   2   2  -6      202.20      201.60      6.77 o 
   3   2  -6       76.98       94.78      5.09 o 
   4   2  -6       29.25       28.57      3.16 o 
   5   2  -6       45.27       46.25      3.59 o 
   6   2  -6       72.51       75.78      4.26 o 
   7   2  -6       92.84       94.21      4.58 o 
   8   2  -6       56.64       62.61      4.44 o 
   9   2  -6      257.53      260.90      6.83 o 
  10   2  -6       53.28       53.31      3.90 o 
  11   2  -6       71.07       71.09      7.13 o 
  12   2  -6       70.32       77.21      6.20 o 
  13   2  -6       10.48       15.68      4.31 o 
  14   2  -6       37.67       44.21      5.36 o 
  15   2  -6      147.16      140.10      7.91 o 
  16   2  -6      100.39       91.46      7.32 o 
  17   2  -6       42.05       50.46      6.09 o 
  18   2  -6       24.88       30.41      5.53 o 
  19   2  -6       68.13       74.86      7.14 o 
  20   2  -6       18.75       21.08      9.10 o 
  21   2  -6       36.36       30.41     10.51 o 
  22   2  -6        2.14       -3.49      4.40 o 
  23   2  -6       14.13       16.50      5.69 o 
  24   2  -6       25.19       24.96      6.08 o 
  25   2  -6        4.82        0.53      5.24 o 
  26   2  -6        4.38       10.78      5.43 o 
  27   2  -6       17.46       24.52      6.26 o 
  28   2  -6        0.13       -2.59      5.21 o 
  29   2  -6        3.95        3.51      7.90 o 
   1   3  -6       69.56       68.45      5.30 o 
   2   3  -6       36.09       35.92      4.43 o 
   3   3  -6       69.63       72.77      4.89 o 
   4   3  -6        1.24        1.34      3.02 o 
   5   3  -6        4.38        2.64      3.04 o 
   6   3  -6      177.02      163.79      6.71 o 
   7   3  -6      401.20      372.14     11.71 o 
   8   3  -6      280.01      253.37      9.73 o 
   9   3  -6       55.98       70.49      6.55 o 
  10   3  -6      607.21      573.48     33.99 o 
  11   3  -6      281.06      280.55     12.44 o 
  12   3  -6       56.95       49.91      5.98 o 
  13   3  -6       43.54       46.71      6.41 o 
  14   3  -6       11.93        6.36      4.57 o 
  15   3  -6        0.57        2.95      4.12 o 
  16   3  -6        9.89       11.29      5.12 o 
  17   3  -6       43.33       29.28      5.75 o 
  18   3  -6        6.14       10.62      5.20 o 
  19   3  -6       25.37       25.15      6.15 o 
  20   3  -6       12.73       19.40      5.52 o 
  21   3  -6        2.43        1.73      4.93 o 
  22   3  -6       10.49       22.47      6.68 o 
  23   3  -6       10.99       12.66      5.52 o 
  24   3  -6        6.76       16.12      5.93 o 
  25   3  -6        2.85        3.39      5.56 o 
  26   3  -6        0.60        1.57      5.81 o 
  27   3  -6       15.93       22.60      6.83 o 
   0   4  -6       31.20       27.91      6.64 o 
   1   4  -6       90.35       94.26      7.44 o 
   2   4  -6       28.48       41.65      7.02 o 
   3   4  -6       31.10       36.50      5.82 o 
   4   4  -6      234.39      206.54      9.22 o 
   5   4  -6       49.35       56.90      6.51 o 
   6   4  -6      240.19      229.32      9.90 o 
   7   4  -6       95.95      108.18     10.17 o 
   8   4  -6       61.09       62.86      6.93 o 
   9   4  -6       92.94       93.76     12.44 o 
  10   4  -6      222.93      246.12     12.43 o 
  11   4  -6      153.38      171.27     12.72 o 
  12   4  -6      113.91      127.59     12.24 o 
  13   4  -6       46.72       48.53      8.48 o 
  14   4  -6       19.52       18.67      5.65 o 
  15   4  -6       46.52       38.67      6.90 o 
  16   4  -6       37.09       37.91      6.51 o 
  17   4  -6       42.65       60.35     12.01 o 
  18   4  -6       60.42       54.64      7.74 o 
  19   4  -6        8.37        8.06      5.38 o 
  20   4  -6       10.10        9.86      5.76 o 
  21   4  -6        0.31       -1.55      5.95 o 
  22   4  -6        3.56        4.38      5.26 o 
  23   4  -6        4.71       12.12      6.41 o 
   1   5  -6       16.13       10.33      5.90 o 
   2   5  -6       37.25       52.09     11.69 o 
   3   5  -6       37.60       41.81      9.39 o 
   4   5  -6        0.12        2.66      6.56 o 
   5   5  -6       86.89       77.25     12.76 o 
   6   5  -6        2.22       18.43      8.15 o 
   7   5  -6        4.75        2.92      4.86 o 
   8   5  -6       10.47       13.33      6.12 o 
   9   5  -6       33.34       40.54      7.48 o 
  10   5  -6       13.79       15.69      6.02 o 
  11   5  -6       22.24       19.11      8.65 o 
  12   5  -6        2.70        0.45      4.60 o 
  13   5  -6       16.55       29.65      6.76 o 
  14   5  -6        0.70        4.74      5.82 o 
  15   5  -6        7.40        9.33      6.59 o 
  16   5  -6        7.54        8.02      5.73 o 
   2   0  -5     2483.18     2505.88     40.57 o 
   4   0  -5     1175.92     1180.39     20.56 o 
   6   0  -5     3804.68     4015.36     62.76 o 
   8   0  -5      509.49      592.96     12.39 o 
  10   0  -5      114.75      127.29      6.50 o 
  12   0  -5     1342.98     1323.72     24.10 o 
  14   0  -5      243.74      249.77     13.56 o 
  16   0  -5      133.75      135.77      6.35 o 
  18   0  -5       78.77       86.73     10.59 o 
  20   0  -5      829.67      814.12     18.56 o 
  22   0  -5      358.29      356.57     11.54 o 
  24   0  -5       40.10       47.48      9.39 o 
  26   0  -5        1.85        1.77      7.97 o 
  28   0  -5       21.33       23.74      9.21 o 
  30   0  -5       26.09       21.79     10.63 o 
  32   0  -5       21.04       34.19     11.34 o 
   0   1  -5     1558.27     1586.06     51.38 o 
   1   1  -5      555.14      582.97     11.67 o 
   2   1  -5      269.51      267.04      7.11 o 
   3   1  -5      215.87      224.99      5.53 o 
   4   1  -5      755.62      761.99     12.72 o 
   5   1  -5      799.57      798.20     10.70 o 
   6   1  -5     1189.34     1226.53     15.39 o 
   7   1  -5     1049.42     1097.08     14.28 o 
   8   1  -5      389.33      399.20      6.76 o 
   9   1  -5       69.64       70.19      3.43 o 
  10   1  -5        2.85        3.41      1.69 o 
  11   1  -5      220.51      207.17      4.80 o 
  12   1  -5      486.65      500.26      8.32 o 
  13   1  -5       55.05       67.66      3.35 o 
  14   1  -5      115.88      104.83      3.97 o 
  15   1  -5      203.89      204.74      5.29 o 
  16   1  -5      416.81      422.91      9.34 o 
  17   1  -5       27.61       29.46      3.06 o 
  18   1  -5       25.17       23.01      4.86 o 
  19   1  -5      122.76      121.91      5.85 o 
  20   1  -5      170.66      182.07      6.91 o 
  21   1  -5       39.93       45.94      6.08 o 
  22   1  -5       34.13       35.73      4.68 o 
  23   1  -5       52.03       56.80      5.38 o 
  24   1  -5      113.59      135.72      8.72 o 
  25   1  -5       49.45       50.68      5.56 o 
  26   1  -5      102.80      122.11      7.53 o 
  27   1  -5       33.77       40.32      5.52 o 
  28   1  -5       24.76       16.73      5.00 o 
  29   1  -5        7.14        4.20      6.32 o 
  30   1  -5       31.16       13.39     10.81 o 
  31   1  -5        4.07       10.66      6.95 o 
  32   1  -5       20.71       25.06      8.07 o 
   1   2  -5      822.36      804.63     15.12 o 
   2   2  -5       86.93       98.80      4.83 o 
   3   2  -5       29.74       30.47      2.98 o 
   4   2  -5      158.24      158.21      4.96 o 
   5   2  -5      161.01      154.10      4.95 o 
   6   2  -5      871.60      845.75     13.84 o 
   7   2  -5      441.12      449.45      8.87 o 
   8   2  -5       45.43       59.82      3.73 o 
   9   2  -5        6.59       10.96      1.94 o 
  10   2  -5       11.65       13.87      2.12 o 
  11   2  -5      188.41      178.29      4.70 o 
  12   2  -5      116.66      114.60      4.97 o 
  13   2  -5       18.40       13.37      3.99 o 
  14   2  -5       62.52       60.52      4.42 o 
  15   2  -5      193.98      191.48      9.44 o 
  16   2  -5      104.93      106.02      8.33 o 
  17   2  -5      230.77      214.26      8.92 o 
  18   2  -5        5.04        6.21      4.48 o 
  19   2  -5       28.62       30.69      5.46 o 
  20   2  -5      116.48      123.46     14.54 o 
  21   2  -5       20.18       12.48      5.09 o 
  22   2  -5       20.82       11.43      7.50 o 
  23   2  -5       71.36       78.06      7.73 o 
  24   2  -5        2.73        2.00      4.88 o 
  25   2  -5       29.03       31.78      7.82 o 
  26   2  -5        8.76       14.33      6.23 o 
  27   2  -5       11.73       10.36      5.69 o 
  28   2  -5        6.11        2.81      5.94 o 
  29   2  -5        8.94        9.09      6.10 o 
  30   2  -5        2.59       -0.18      5.48 o 
   0   3  -5      190.39      179.00      9.03 o 
   1   3  -5      125.11      122.73      5.42 o 
   2   3  -5      376.75      365.70      9.38 o 
   3   3  -5      135.26      130.03      4.98 o 
   4   3  -5        6.69        6.03      2.72 o 
   5   3  -5       27.46       29.27      3.46 o 
   6   3  -5      288.99      281.20      9.61 o 
   7   3  -5        3.84        0.55      3.51 o 
   8   3  -5       77.75       80.40      6.76 o 
   9   3  -5       31.17       41.74      8.29 o 
  10   3  -5      305.52      298.92     10.49 o 
  11   3  -5      514.22      499.15     14.22 o 
  12   3  -5      487.87      484.23     14.25 o 
  13   3  -5       10.79       13.25      4.74 o 
  14   3  -5       70.50       59.78      6.48 o 
  15   3  -5       23.89       22.28      5.44 o 
  16   3  -5       64.11       63.16      6.91 o 
  17   3  -5       10.77        7.97      4.79 o 
  18   3  -5       12.83       11.59      5.32 o 
  19   3  -5       28.61       27.37      6.01 o 
  20   3  -5       18.60       16.46      5.69 o 
  21   3  -5       40.83       36.90      6.16 o 
  22   3  -5        2.81        1.06      4.96 o 
  23   3  -5        5.53        2.14      5.97 o 
  24   3  -5       17.42       15.29      7.67 o 
  25   3  -5        3.49        2.05      9.54 o 
  26   3  -5        0.64        5.95      5.41 o 
  27   3  -5       11.22       14.04      6.42 o 
  28   3  -5        6.78        4.47      6.01 o 
   1   4  -5       78.13       77.11      6.56 o 
   2   4  -5      243.08      235.10      9.37 o 
   3   4  -5      243.66      254.72      9.79 o 
   4   4  -5       18.12       33.02      8.17 o 
   5   4  -5      198.13      202.64      9.03 o 
   6   4  -5      200.34      196.28     13.70 o 
   7   4  -5       59.77       56.96      6.21 o 
   8   4  -5       55.16       54.94     10.94 o 
   9   4  -5       24.67       23.00     11.02 o 
  10   4  -5       21.73       28.67      5.79 o 
  11   4  -5       79.85       76.33     12.06 o 
  12   4  -5       85.17       98.19     16.09 o 
  13   4  -5       22.24       47.00      6.40 o 
  14   4  -5       46.73       26.47      6.17 o 
  15   4  -5       17.72       22.59      7.20 o 
  16   4  -5      102.94       91.00      8.79 o 
  17   4  -5       10.41       18.23      5.60 o 
  18   4  -5       28.77       26.78      7.51 o 
  19   4  -5        6.88       -0.53      5.37 o 
  20   4  -5        5.40        3.37      5.00 o 
  21   4  -5        3.46        1.80      5.16 o 
  22   4  -5       35.15       30.10      7.17 o 
  23   4  -5        6.01       10.03      6.42 o 
  24   4  -5        1.54        0.63      5.82 o 
   0   5  -5       40.76       30.65      8.50 o 
   1   5  -5       80.81       78.58      8.44 o 
   2   5  -5       25.77       65.20     11.87 o 
   3   5  -5       58.67       78.49     11.34 o 
   4   5  -5       22.83       19.84      9.04 o 
   5   5  -5       38.80       36.85     10.63 o 
   6   5  -5        3.98        4.25      6.56 o 
   7   5  -5       30.69       43.50      6.96 o 
   8   5  -5       15.36       14.57      6.67 o 
   9   5  -5        6.52        5.11      5.00 o 
  10   5  -5       10.98       15.80      7.43 o 
  11   5  -5       55.45       49.62      6.96 o 
  12   5  -5       35.72       35.03      6.62 o 
  13   5  -5       20.60       24.14      7.63 o 
  14   5  -5       13.67       26.91      8.18 o 
  15   5  -5       56.07       66.03      7.96 o 
  16   5  -5       11.71       11.78      6.19 o 
  17   5  -5        7.39       14.50     11.99 o 
   0   0  -4     2581.25     2398.58     71.40 o 
   2   0  -4     4211.93     4057.42     62.68 o 
   4   0  -4        1.16        2.98      2.25 o 
   6   0  -4     1772.73     1800.40     29.46 o 
   8   0  -4     1213.77     1301.16     22.55 o 
  10   0  -4     1094.78     1147.24     20.77 o 
  12   0  -4      667.78      688.23     14.22 o 
  14   0  -4     1055.74     1083.49     20.42 o 
  16   0  -4      785.55      792.95     16.51 o 
  18   0  -4      512.16      514.49     12.70 o 
  20   0  -4      114.11      116.39      6.96 o 
  22   0  -4      550.28      542.28     17.86 o 
  24   0  -4        1.25       -3.01      6.38 o 
  26   0  -4       29.42       43.94     10.10 o 
  28   0  -4       77.27       75.83     12.05 o 
  30   0  -4        3.10       -8.86      8.50 o 
  32   0  -4       39.86       41.10     11.69 o 
   1   1  -4      625.47      627.77     15.47 o 
   2   1  -4      549.21      553.25     10.58 o 
   3   1  -4       75.35       66.55      3.11 o 
   4   1  -4      241.99      263.48      4.56 o 
   5   1  -4      577.40      591.21      8.81 o 
   6   1  -4      771.84      796.39     11.17 o 
   7   1  -4      242.03      246.15      4.74 o 
   8   1  -4     1614.15     1698.74     20.15 o 
   9   1  -4      657.94      696.36      9.92 o 
  10   1  -4     1276.32     1280.27     16.15 o 
  11   1  -4      603.50      635.43      9.46 o 
  12   1  -4      195.05      204.09      4.74 o 
  13   1  -4       97.82       97.19      4.03 o 
  14   1  -4      129.24      135.59      4.11 o 
  15   1  -4      132.95      135.37      4.24 o 
  16   1  -4       47.57       52.24      3.31 o 
  17   1  -4      196.23      194.54      5.19 o 
  18   1  -4      181.73      193.67      7.10 o 
  19   1  -4       15.99       19.19      3.53 o 
  20   1  -4       21.23       26.14      3.89 o 
  21   1  -4      139.55      154.40      6.81 o 
  22   1  -4      134.56      136.94      6.80 o 
  23   1  -4       51.50       60.75      5.47 o 
  24   1  -4       98.31      117.04      6.96 o 
  25   1  -4      125.12      131.10     12.97 o 
  26   1  -4       24.42       25.81      4.86 o 
  27   1  -4       20.27       29.38      5.10 o 
  28   1  -4       89.80       94.02      7.12 o 
  29   1  -4        7.51       -2.64      5.38 o 
  30   1  -4        5.87        6.89      6.50 o 
  31   1  -4        8.09       14.23      9.12 o 
  32   1  -4        6.73       14.68     14.09 o 
   0   2  -4       99.97      101.50     10.98 o 
   1   2  -4      250.90      247.85      6.61 o 
   2   2  -4      383.82      405.12      9.59 o 
   3   2  -4      200.19      203.27      4.32 o 
   4   2  -4      874.67      876.09     11.60 o 
   5   2  -4        3.22        5.73      1.62 o 
   6   2  -4     1759.56     1782.46     34.98 o 
   7   2  -4      349.55      347.95      6.23 o 
   8   2  -4      308.28      302.81      5.77 o 
   9   2  -4      372.46      371.46      6.63 o 
  10   2  -4      195.11      219.08      4.93 o 
  11   2  -4      403.48      397.58      7.84 o 
  12   2  -4      227.26      232.39      6.70 o 
  13   2  -4      250.96      227.91      9.33 o 
  14   2  -4      182.75      194.93      6.54 o 
  15   2  -4       86.65       87.62      7.13 o 
  16   2  -4      223.28      220.23      7.83 o 
  17   2  -4      349.71      327.01      9.07 o 
  18   2  -4        7.74        8.63      3.40 o 
  19   2  -4       10.38       13.31      3.77 o 
  20   2  -4      271.35      249.41      8.33 o 
  21   2  -4       16.35       13.98      4.22 o 
  22   2  -4        0.66        3.86      3.80 o 
  23   2  -4      124.88      122.32      7.24 o 
  24   2  -4       46.84       51.40      5.81 o 
  25   2  -4        0.19        2.84      4.04 o 
  26   2  -4       42.27       38.82      6.55 o 
  27   2  -4       27.33       22.54      5.30 o 
  28   2  -4        3.91        7.44      4.71 o 
  29   2  -4        5.58        7.07      4.79 o 
  30   2  -4        4.40        5.31      5.83 o 
  31   2  -4       31.10       30.75      7.27 o 
   1   3  -4      220.81      207.38      6.46 o 
   2   3  -4      121.59      108.73      4.82 o 
   3   3  -4      384.72      385.91      8.18 o 
   4   3  -4       90.49      100.18      4.31 o 
   5   3  -4      268.72      279.22      6.82 o 
   6   3  -4      248.90      251.15     10.21 o 
   7   3  -4        0.99        1.67      3.29 o 
   8   3  -4      202.46      198.27      8.18 o 
   9   3  -4      131.57      133.44      7.86 o 
  10   3  -4      154.25      153.61      7.72 o 
  11   3  -4      477.09      478.59     24.61 o 
  12   3  -4      112.50      115.05      8.21 o 
  13   3  -4       95.65      105.54      8.11 o 
  14   3  -4      267.56      264.74     13.83 o 
  15   3  -4      501.50      487.54     17.63 o 
  16   3  -4      176.12      163.31      8.81 o 
  17   3  -4        3.69        6.55      4.63 o 
  18   3  -4       65.86       57.07      6.80 o 
  19   3  -4       19.48       23.39      5.45 o 
  20   3  -4       35.57       34.49      6.17 o 
  21   3  -4        3.59        6.73      4.92 o 
  22   3  -4        9.42        4.68      4.89 o 
  23   3  -4       21.00       20.95      6.05 o 
  24   3  -4        2.98        4.47      5.81 o 
  25   3  -4       25.02       17.51      5.98 o 
  26   3  -4        7.97        4.38      5.00 o 
  27   3  -4        5.37        7.80      5.40 o 
  28   3  -4        7.63        6.40      5.69 o 
   0   4  -4      535.06      503.94     16.77 o 
   1   4  -4      151.83      166.60      7.66 o 
   2   4  -4        4.11        6.96      3.96 o 
   3   4  -4       26.30       22.50      4.75 o 
   4   4  -4       92.35       82.88      6.87 o 
   5   4  -4       30.53       31.72      4.93 o 
   6   4  -4       29.83       34.43      8.76 o 
   7   4  -4       27.88       37.70      5.74 o 
   8   4  -4      190.04      203.09      9.02 o 
   9   4  -4       96.10      116.36      8.31 o 
  10   4  -4       72.18       75.95      7.22 o 
  11   4  -4        6.15        8.16      4.99 o 
  12   4  -4       48.91       41.97      6.44 o 
  13   4  -4        0.08       -0.46      4.41 o 
  14   4  -4       12.41       12.05      5.37 o 
  15   4  -4        9.27        1.83      5.23 o 
  16   4  -4        6.46        4.97      4.90 o 
  17   4  -4        7.38        6.93      5.63 o 
  18   4  -4       10.46       13.07      5.39 o 
  19   4  -4        6.63       11.38      5.77 o 
  20   4  -4       19.29       23.93      6.55 o 
  21   4  -4       21.54       20.96      5.97 o 
  22   4  -4       33.63       30.71      6.74 o 
  23   4  -4       35.28       34.12      7.10 o 
  24   4  -4        2.34        3.61      5.86 o 
   1   5  -4      128.50      121.18      9.89 o 
   2   5  -4       66.94       87.17     11.87 o 
   3   5  -4      155.74      148.65     14.53 o 
   4   5  -4       11.35       23.21      9.74 o 
   5   5  -4        6.85        5.14      6.56 o 
   6   5  -4       28.18       22.67      8.15 o 
   7   5  -4       30.63       39.05      6.10 o 
   8   5  -4        2.00        6.48      8.16 o 
   9   5  -4       13.76       17.94      5.83 o 
  10   5  -4        1.72        2.10      5.05 o 
  11   5  -4       12.18       23.13      6.39 o 
  12   5  -4       25.50       27.80      6.77 o 
  13   5  -4       42.64       54.15     10.30 o 
  14   5  -4       55.89       57.88      8.04 o 
  15   5  -4        2.72       14.92      6.26 o 
  16   5  -4       10.44       13.91      7.95 o 
  17   5  -4       14.12       14.06      5.85 o 
  18   5  -4       14.44       16.97      6.68 o 
   0   6  -4       17.23       29.94     11.16 o 
   1   6  -4       15.77       24.89      8.24 o 
   2   6  -4        0.53       11.84      5.94 o 
   3   6  -4       18.45       16.99      6.30 o 
   4   6  -4       13.33       13.61      6.28 o 
   2   0  -3     1287.81     1177.68     22.90 o 
   4   0  -3      885.37      837.22     14.42 o 
   6   0  -3     1622.67     1575.08     25.81 o 
   8   0  -3      752.03      720.43     13.45 o 
  10   0  -3     2118.99     2161.20     35.29 o 
  12   0  -3      257.94      255.04      7.15 o 
  14   0  -3     1688.58     1698.08     29.25 o 
  16   0  -3     1093.90     1133.40     21.26 o 
  18   0  -3      642.72      665.69     14.89 o 
  20   0  -3      156.50      154.99      6.94 o 
  22   0  -3       97.88      100.64      6.93 o 
  24   0  -3       94.85       97.45     11.16 o 
  26   0  -3       14.96       23.21      9.21 o 
  28   0  -3       85.12      108.08     13.29 o 
  30   0  -3       55.72       63.78     12.58 o 
  32   0  -3        6.08        5.49      9.92 o 
   0   1  -3      656.65      624.29     15.52 o 
   1   1  -3     1339.38     1263.73     19.61 o 
   2   1  -3     1748.10     1663.24     25.69 o 
   3   1  -3      360.19      378.22      6.61 o 
   4   1  -3      641.64      628.43      8.28 o 
   5   1  -3      518.09      496.70      6.95 o 
   6   1  -3      118.69      123.61      3.13 o 
   7   1  -3      922.52      914.96     12.42 o 
   8   1  -3     1029.62     1077.94     13.37 o 
   9   1  -3      179.08      185.43      4.09 o 
  10   1  -3      339.90      352.46      6.05 o 
  11   1  -3      111.89      110.10      3.74 o 
  12   1  -3       84.61       87.68      3.20 o 
  13   1  -3      788.09      791.12     11.19 o 
  14   1  -3        3.55        1.87      1.74 o 
  15   1  -3       67.28       70.28      3.23 o 
  16   1  -3       88.75       98.90      3.78 o 
  17   1  -3      408.24      414.72      7.51 o 
  18   1  -3      274.78      282.09      9.69 o 
  19   1  -3       33.11       44.90      4.23 o 
  20   1  -3       57.61       59.25      6.01 o 
  21   1  -3      466.27      478.01     13.25 o 
  22   1  -3      218.48      226.46     11.07 o 
  23   1  -3       56.51       56.41      5.11 o 
  24   1  -3      138.77      133.53      6.98 o 
  25   1  -3       46.40       56.88      5.51 o 
  26   1  -3       67.40       64.42      5.98 o 
  27   1  -3       22.82       20.16      5.24 o 
  28   1  -3        3.36        6.96      4.40 o 
  29   1  -3        1.49       -2.73      4.03 o 
  30   1  -3       30.44       26.92      7.31 o 
  31   1  -3       13.92        9.13      6.95 o 
  32   1  -3       15.54       14.35      7.27 o 
  33   1  -3       12.90       12.78      7.74 o 
   1   2  -3      474.75      456.95      9.25 o 
   2   2  -3      370.64      389.29      7.47 o 
   3   2  -3      477.77      450.28      6.99 o 
   4   2  -3      456.96      483.76      7.35 o 
   5   2  -3      273.52      276.64      5.16 o 
   6   2  -3      545.99      557.24      8.18 o 
   7   2  -3     1638.23     1564.84     18.90 o 
   8   2  -3      237.95      221.92      4.73 o 
   9   2  -3      766.65      793.42     10.93 o 
  10   2  -3     1236.48     1231.77     15.62 o 
  11   2  -3      298.02      279.71      8.69 o 
  12   2  -3      123.70      125.59      4.97 o 
  13   2  -3      150.22      146.96      5.54 o 
  14   2  -3       99.81      108.53      5.07 o 
  15   2  -3      125.54      131.82      5.56 o 
  16   2  -3      489.17      497.61     11.07 o 
  17   2  -3      248.43      240.98      7.58 o 
  18   2  -3       33.92       40.12      4.41 o 
  19   2  -3      127.46      118.63     13.78 o 
  20   2  -3      320.95      296.78      8.99 o 
  21   2  -3       29.04       26.39      4.35 o 
  22   2  -3       34.89       29.93      4.74 o 
  23   2  -3       28.77       24.01      5.39 o 
  24   2  -3       35.42       30.92      4.93 o 
  25   2  -3       16.20       24.90      4.89 o 
  26   2  -3       65.31       52.97      5.85 o 
  27   2  -3        8.49        6.95      4.45 o 
  28   2  -3       14.72        7.45      5.81 o 
  29   2  -3        4.07       15.60      5.34 o 
  30   2  -3       84.01       77.77      8.83 o 
  31   2  -3        2.14        5.38      4.78 o 
   0   3  -3       12.49        7.10      3.62 o 
   1   3  -3       35.17       34.72      3.43 o 
   2   3  -3       30.60       33.58      3.40 o 
   3   3  -3       90.95       86.18      4.76 o 
   4   3  -3       53.95       60.46      3.16 o 
   5   3  -3       53.39       65.16      3.26 o 
   6   3  -3       44.18       43.34      3.69 o 
   7   3  -3      170.42      159.83      5.65 o 
   8   3  -3       11.96       14.34      3.17 o 
   9   3  -3       12.91       13.86      3.00 o 
  10   3  -3      155.97      149.42      5.94 o 
  11   3  -3      498.91      460.86     11.19 o 
  12   3  -3       22.95       21.31      3.54 o 
  13   3  -3      116.15      114.80      6.10 o 
  14   3  -3       23.02       29.28      4.12 o 
  15   3  -3      222.58      203.74      7.62 o 
  16   3  -3       81.49       97.01      6.10 o 
  17   3  -3      283.94      261.83     10.43 o 
  18   3  -3      182.36      171.55      8.99 o 
  19   3  -3        5.29        8.94      3.83 o 
  20   3  -3       58.62       49.63      6.40 o 
  21   3  -3       15.09        9.91      4.07 o 
  22   3  -3       12.32        9.33      4.16 o 
  23   3  -3       41.06       52.58      8.34 o 
  24   3  -3       57.66       51.94      7.05 o 
  25   3  -3       18.62       11.19      5.48 o 
  26   3  -3        9.05       10.31      6.94 o 
  27   3  -3       27.84       34.30      8.08 o 
  28   3  -3        6.50       16.33      6.23 o 
  29   3  -3       14.29       18.81      6.70 o 
   1   4  -3       45.48       38.50      5.07 o 
   2   4  -3      133.37      125.46      9.86 o 
   3   4  -3       80.37       91.80      6.62 o 
   4   4  -3       31.68       43.43      5.47 o 
   5   4  -3       78.30       72.17      6.31 o 
   6   4  -3       87.08       96.31      7.18 o 
   7   4  -3       42.90       54.28      7.74 o 
   8   4  -3       61.28       55.99      6.29 o 
   9   4  -3        1.36       -1.41      4.06 o 
  10   4  -3      103.97      102.88      7.65 o 
  11   4  -3        0.16        1.36      4.63 o 
  12   4  -3       23.28       28.57      5.70 o 
  13   4  -3       21.77       10.79      5.56 o 
  14   4  -3       55.93       53.89      6.83 o 
  15   4  -3       29.59       37.45      6.39 o 
  16   4  -3       22.27       19.60      5.42 o 
  17   4  -3        1.75       11.87      6.39 o 
  18   4  -3       13.38       13.35      7.03 o 
  19   4  -3        3.99        5.76      5.07 o 
  20   4  -3       25.68       27.11      6.51 o 
  21   4  -3       13.17       14.78      5.75 o 
  22   4  -3        7.34        5.74      4.97 o 
  23   4  -3        3.53       17.33      5.94 o 
  24   4  -3       17.75       10.04      5.99 o 
  25   4  -3       25.57       27.45      7.25 o 
   0   5  -3        4.80       14.53      7.97 o 
   1   5  -3       25.13       25.59      6.01 o 
   2   5  -3        2.80        9.04      6.91 o 
   3   5  -3       90.31       92.13     12.58 o 
   4   5  -3       37.52       45.18      9.57 o 
   5   5  -3       16.83        6.91      8.33 o 
   6   5  -3        7.24        6.44      5.53 o 
   7   5  -3        6.28       15.92      5.66 o 
   8   5  -3      125.23      122.80     11.15 o 
   9   5  -3       17.34       24.76      6.02 o 
  10   5  -3       31.62       36.95      6.67 o 
  11   5  -3        0.14       -1.34     10.37 o 
  12   5  -3       17.09       19.98      6.40 o 
  13   5  -3       19.12       21.83      5.79 o 
  14   5  -3       11.45       21.77      6.00 o 
  15   5  -3       16.39       17.39     12.77 o 
  16   5  -3        1.53        8.21      9.17 o 
  17   5  -3       14.54       19.17      6.15 o 
  18   5  -3       18.30       33.92      7.38 o 
  19   5  -3        8.00       16.26      6.82 o 
   1   6  -3       81.85       83.70     18.43 o 
   2   6  -3       19.05       36.35      7.76 o 
   3   6  -3       32.33       38.48      7.99 o 
   4   6  -3        4.72        9.98      5.65 o 
   5   6  -3       14.13       30.30      9.57 o 
   6   6  -3        4.10       -6.73      7.97 o 
   7   6  -3        1.69       -3.54      9.57 o 
   0   0  -2     6834.28     6827.57    188.16 o 
   2   0  -2     1702.59     1599.95     25.03 o 
   4   0  -2     9977.99     9681.15    144.14 o 
   6   0  -2     7101.44     6916.51    103.85 o 
   8   0  -2     4128.32     4037.73     62.17 o 
  10   0  -2      707.64      746.25     13.85 o 
  12   0  -2     2518.17     2465.98     39.74 o 
  14   0  -2     1021.89     1047.81     19.39 o 
  16   0  -2      730.56      752.40     15.48 o 
  18   0  -2      368.02      380.02     10.21 o 
  20   0  -2       98.10      106.80      7.90 o 
  22   0  -2       66.49       73.89      5.92 o 
  24   0  -2       84.23       87.88     11.34 o 
  26   0  -2      115.72      120.83     12.93 o 
  28   0  -2       96.28       91.42     12.58 o 
  30   0  -2       15.04       18.60     10.10 o 
  32   0  -2       71.18       91.42     14.35 o 
   1   1  -2     2446.85     2328.71     38.46 o 
   2   1  -2     7040.98     6825.21     80.10 o 
   3   1  -2     5513.43     5394.04     57.42 o 
   4   1  -2     2590.31     2430.37     31.90 o 
   5   1  -2     1731.45     1672.36     19.02 o 
   6   1  -2     5124.86     5096.81     54.34 o 
   7   1  -2      283.76      275.71      4.68 o 
   8   1  -2      103.44      102.92      2.85 o 
   9   1  -2     1886.62     1838.56     23.23 o 
  10   1  -2      491.08      494.36      7.85 o 
  11   1  -2       76.57       75.74      2.97 o 
  12   1  -2      639.12      687.57     10.31 o 
  13   1  -2      813.05      895.84     12.89 o 
  14   1  -2       13.41       16.96      2.10 o 
  15   1  -2      402.03      418.62      7.56 o 
  16   1  -2       25.26       32.64      4.38 o 
  17   1  -2      161.70      171.08      5.58 o 
  18   1  -2      120.43      127.63      6.53 o 
  19   1  -2       14.88       13.08      5.21 o 
  20   1  -2       78.72       95.92      7.17 o 
  21   1  -2      320.06      337.64     13.73 o 
  22   1  -2       35.24       42.15      4.65 o 
  23   1  -2      210.54      207.29      7.67 o 
  24   1  -2       93.48      114.03     12.22 o 
  25   1  -2       69.86       70.34      5.84 o 
  26   1  -2        5.23        6.68      5.82 o 
  27   1  -2        1.21        1.13      3.97 o 
  28   1  -2       56.42       55.66      5.87 o 
  29   1  -2        3.33        3.38      4.38 o 
  30   1  -2        5.86        6.91      6.39 o 
  31   1  -2        1.24        4.53      6.75 o 
  32   1  -2        1.04       -0.81      6.64 o 
  33   1  -2        7.40       12.81      7.67 o 
   0   2  -2      709.50      732.57     52.44 o 
   1   2  -2      689.08      674.49     13.71 o 
   2   2  -2       27.66       30.54      2.16 o 
   3   2  -2      535.13      520.97      7.62 o 
   4   2  -2      509.77      519.70      9.28 o 
   5   2  -2       62.22       53.28      2.42 o 
   6   2  -2     1553.92     1535.89     27.16 o 
   7   2  -2      448.34      453.27      8.66 o 
   8   2  -2     1408.71     1425.13     20.46 o 
   9   2  -2      924.00      881.72     12.41 o 
  10   2  -2      837.52      883.94     18.29 o 
  11   2  -2     1533.67     1519.98     26.20 o 
  12   2  -2      398.79      396.36     10.08 o 
  13   2  -2       78.40       92.97      5.36 o 
  14   2  -2       76.31       76.69      5.20 o 
  15   2  -2      121.00      113.56      5.88 o 
  16   2  -2      327.74      315.10      9.51 o 
  17   2  -2        3.61        4.62      3.24 o 
  18   2  -2        3.22        1.59      3.41 o 
  19   2  -2      151.45      132.96      6.93 o 
  20   2  -2      199.35      188.23      8.14 o 
  21   2  -2       18.49       24.11      4.88 o 
  22   2  -2       33.22       46.48      5.82 o 
  23   2  -2       27.22       33.75      5.56 o 
  24   2  -2      142.08      127.59      9.30 o 
  25   2  -2       25.41       30.91      5.60 o 
  26   2  -2       92.83       90.87      6.89 o 
  27   2  -2      118.09      113.93     12.02 o 
  28   2  -2        2.29        9.95      4.64 o 
  29   2  -2       26.59       23.63      5.52 o 
  30   2  -2       37.91       33.64      5.91 o 
  31   2  -2        7.98       13.88      5.56 o 
  32   2  -2       33.86       27.40      6.10 o 
   1   3  -2      500.17      521.83     10.48 o 
   2   3  -2      262.93      267.50      5.27 o 
   3   3  -2       10.83       15.90      2.01 o 
   4   3  -2      164.42      168.33      4.11 o 
   5   3  -2       41.69       44.09      2.60 o 
   6   3  -2       18.14       21.32      3.05 o 
   7   3  -2       88.39      109.09      8.13 o 
   8   3  -2       52.67       55.02      4.22 o 
   9   3  -2       48.01       53.54      4.17 o 
  10   3  -2       12.96       16.23      3.25 o 
  11   3  -2        5.18        4.85      2.70 o 
  12   3  -2      188.66      179.32      7.47 o 
  13   3  -2       33.14       33.84      5.01 o 
  14   3  -2      239.58      224.25      8.57 o 
  15   3  -2      187.98      189.59      8.12 o 
  16   3  -2       70.31       74.43      6.17 o 
  17   3  -2       49.02       52.98      5.83 o 
  18   3  -2       81.60       81.37     11.29 o 
  19   3  -2       15.40       19.14      5.89 o 
  20   3  -2        3.29        2.00      3.96 o 
  21   3  -2       70.01       53.42      8.62 o 
  22   3  -2       81.32       69.88      7.16 o 
  23   3  -2        4.57        1.83      3.87 o 
  24   3  -2        9.63        2.41      4.11 o 
  25   3  -2       36.31       50.85      9.46 o 
  26   3  -2       24.84       29.80      5.48 o 
  27   3  -2        7.92        5.94      4.69 o 
  28   3  -2       12.77       19.53      5.37 o 
  29   3  -2       37.83       25.72      5.84 o 
   0   4  -2       12.92       10.61      4.51 o 
   1   4  -2       69.90       62.51      6.55 o 
   2   4  -2       12.78        9.38      3.54 o 
   3   4  -2       85.65       86.00      5.78 o 
   4   4  -2      118.60      103.49      5.24 o 
   5   4  -2       10.31       12.55      3.26 o 
   6   4  -2       60.75       61.81      5.23 o 
   7   4  -2       27.15       22.83      3.63 o 
   8   4  -2       25.14       25.26      3.77 o 
   9   4  -2       11.67       10.93      3.39 o 
  10   4  -2       57.78       68.78      5.44 o 
  11   4  -2       44.28       35.02      6.15 o 
  12   4  -2      144.70      133.99      9.98 o 
  13   4  -2        6.85        6.53      5.14 o 
  14   4  -2        3.74        1.72      5.58 o 
  15   4  -2       13.71       14.23      6.06 o 
  16   4  -2       18.23       15.17      6.59 o 
  17   4  -2        6.92        5.96      7.44 o 
  18   4  -2       85.48       77.69      8.96 o 
  19   4  -2        1.40        2.32      5.08 o 
  20   4  -2       69.18       53.27      7.25 o 
  21   4  -2       20.89       22.12      5.69 o 
  22   4  -2       20.20       34.92      6.59 o 
  23   4  -2       80.53       79.99      8.68 o 
  24   4  -2        8.18       12.91      7.18 o 
  25   4  -2        9.96       11.82      6.27 o 
   1   5  -2       25.65       22.50      6.01 o 
   2   5  -2       72.89       80.26     11.16 o 
   3   5  -2       22.01       38.80      9.57 o 
   4   5  -2        7.59        8.33      7.26 o 
   5   5  -2       83.77      102.23     12.58 o 
   6   5  -2       13.61       19.91      5.27 o 
   7   5  -2       79.38       86.26      7.93 o 
   8   5  -2        6.92       17.29      5.52 o 
   9   5  -2        4.76        8.24      5.22 o 
  10   5  -2        5.07       12.21      8.22 o 
  11   5  -2       22.96       33.48      6.10 o 
  12   5  -2       26.75       26.39      6.64 o 
  13   5  -2       46.75       40.42      7.69 o 
  14   5  -2       53.58       63.35      7.74 o 
  15   5  -2       25.37       24.36      7.96 o 
  16   5  -2        7.32        8.26      5.79 o 
  17   5  -2        4.34        7.77      5.53 o 
  18   5  -2       19.94       28.39      7.06 o 
  19   5  -2       14.36        9.62      6.17 o 
  20   5  -2        4.66        7.48      5.81 o 
   0   6  -2       14.40       29.77     10.63 o 
   1   6  -2        0.31        1.14      5.65 o 
   2   6  -2        9.56        0.35      7.09 o 
   3   6  -2       17.92       18.49      6.66 o 
   4   6  -2        0.54        9.79      6.68 o 
   5   6  -2       20.51        7.80      6.73 o 
   6   6  -2        5.67        6.73      7.97 o 
   7   6  -2       13.35       21.97     10.63 o 
   8   6  -2        0.74       -7.26      8.68 o 
   4   0  -1    18051.61    16632.31    250.92 o 
   6   0  -1     8285.69     7967.72    140.65 o 
   8   0  -1      876.61      838.37     17.36 o 
  10   0  -1     1639.60     1614.63     31.52 o 
  12   0  -1      226.59      233.60      7.94 o 
  14   0  -1       28.03       41.73      7.35 o 
  16   0  -1      522.66      553.66     17.19 o 
  18   0  -1       72.46       71.34      6.04 o 
  20   0  -1       73.92       68.37      6.66 o 
  22   0  -1       88.78       93.47      7.82 o 
  24   0  -1        2.58        6.38      6.56 o 
  26   0  -1       92.43       81.50     11.16 o 
  28   0  -1      126.66      127.03     14.17 o 
  30   0  -1        0.17      -11.16      7.44 o 
  32   0  -1      121.50      127.74     15.77 o 
  34   0  -1        2.28      -12.58      9.21 o 
   0   1  -1     2053.83     1834.65     46.85 o 
   1   1  -1     1103.46     1023.55     13.23 o 
   2   1  -1     7400.81     7238.32    119.05 o 
   3   1  -1      234.92      248.43      5.81 o 
   4   1  -1     7251.93     6716.44     83.94 o 
   5   1  -1     8431.81     8001.66     99.31 o 
   6   1  -1     1338.50     1250.59     17.65 o 
   7   1  -1     4677.36     4594.47     59.01 o 
   8   1  -1     1042.50     1089.21     14.38 o 
   9   1  -1     1069.38     1036.25     12.99 o 
  10   1  -1      307.86      324.99      6.70 o 
  11   1  -1      144.61      133.09      3.24 o 
  12   1  -1      812.78      839.63     11.04 o 
  13   1  -1      209.10      248.82      5.13 o 
  14   1  -1       59.01       62.51      2.90 o 
  15   1  -1       39.49       39.07      3.66 o 
  16   1  -1       93.75       93.60      3.60 o 
  17   1  -1       37.67       41.00      3.46 o 
  18   1  -1       40.04       37.36      4.11 o 
  19   1  -1       14.06       19.96      3.74 o 
  20   1  -1        8.87        9.84      3.62 o 
  21   1  -1        3.52        3.12      3.39 o 
  22   1  -1      134.61      138.03      7.38 o 
  23   1  -1       28.87       31.59      4.95 o 
  24   1  -1       12.38        7.60      4.36 o 
  25   1  -1        0.01       -3.92      4.02 o 
  26   1  -1       43.42       38.46      5.95 o 
  27   1  -1       87.22       95.42      7.81 o 
  28   1  -1        0.71        2.59      4.21 o 
  29   1  -1       12.03        8.27      4.56 o 
  30   1  -1       20.71       17.79      6.82 o 
  31   1  -1       10.75       13.82      7.14 o 
  32   1  -1        8.43       10.64     15.77 o 
  33   1  -1        1.65        6.92      7.50 o 
   1   2  -1       85.38       89.01      3.48 o 
   2   2  -1      348.08      350.33      6.86 o 
   3   2  -1        6.88        6.90      1.40 o 
   4   2  -1      199.28      177.74      3.52 o 
   5   2  -1      301.25      300.85      4.80 o 
   6   2  -1      156.63      161.41      4.15 o 
   7   2  -1      547.68      568.71     10.56 o 
   8   2  -1      516.55      515.14      9.96 o 
   9   2  -1      118.76      140.20      4.97 o 
  10   2  -1      452.93      467.38      9.56 o 
  11   2  -1      263.62      240.53      7.24 o 
  12   2  -1      208.90      198.78      6.20 o 
  13   2  -1       99.15       99.17      5.00 o 
  14   2  -1      350.33      319.43      8.25 o 
  15   2  -1       66.19       81.18      4.88 o 
  16   2  -1       16.39       15.11      3.12 o 
  17   2  -1       58.24       58.23      4.99 o 
  18   2  -1      138.43      133.85      6.77 o 
  19   2  -1      115.97      109.94      6.99 o 
  20   2  -1       13.73        8.90      4.11 o 
  21   2  -1      153.03      140.14      7.85 o 
  22   2  -1       51.70       56.62      6.10 o 
  23   2  -1        9.49        5.82      4.68 o 
  24   2  -1        0.00       -3.21      4.37 o 
  25   2  -1        8.64        7.28      4.85 o 
  26   2  -1      187.49      173.00     15.47 o 
  27   2  -1       50.31       66.19      7.38 o 
  28   2  -1       30.82       26.32      6.12 o 
  29   2  -1       17.41       19.04      6.27 o 
  30   2  -1       20.25       30.48      5.61 o 
  31   2  -1       21.39       29.14      5.94 o 
  32   2  -1        6.50       10.38      6.05 o 
   0   3  -1      534.34      594.49     40.75 o 
   1   3  -1      358.19      351.28      7.60 o 
   2   3  -1       35.50       40.06      2.87 o 
   3   3  -1      185.73      188.56      4.33 o 
   4   3  -1      419.40      400.52      8.13 o 
   5   3  -1        4.82        4.71      1.80 o 
   6   3  -1       18.95       20.88      2.78 o 
   7   3  -1       94.43       93.27      4.26 o 
   8   3  -1      143.76      143.23      5.61 o 
   9   3  -1       39.54       40.50      4.48 o 
  10   3  -1       24.86       26.09      3.42 o 
  11   3  -1        0.53        1.91      2.48 o 
  12   3  -1      189.78      200.97      7.04 o 
  13   3  -1      130.73      129.04      6.12 o 
  14   3  -1       73.03       67.33      6.49 o 
  15   3  -1      231.53      205.49      7.54 o 
  16   3  -1      201.75      190.97      7.52 o 
  17   3  -1      133.76      123.13      7.39 o 
  18   3  -1      171.28      154.09      7.72 o 
  19   3  -1        6.87        8.72      3.89 o 
  20   3  -1       17.07       10.28      4.56 o 
  21   3  -1       22.31       11.12      4.87 o 
  22   3  -1       20.63       12.75      4.89 o 
  23   3  -1       14.54       10.02      5.00 o 
  24   3  -1       15.56       13.87      5.41 o 
  25   3  -1        0.48        0.18      4.90 o 
  26   3  -1       19.81       10.07      5.85 o 
  27   3  -1        5.54       10.58      6.54 o 
  28   3  -1       27.95       25.29      6.92 o 
  29   3  -1       30.82       43.72      7.83 o 
   1   4  -1        5.98        3.92      2.90 o 
   2   4  -1       46.99       41.76      4.80 o 
   3   4  -1      127.33      129.89      5.57 o 
   4   4  -1       71.41       81.97      5.02 o 
   5   4  -1       14.06       11.55      3.26 o 
   6   4  -1      353.53      346.74      8.67 o 
   7   4  -1       93.40       98.37      8.36 o 
   8   4  -1       64.53       66.85      5.29 o 
   9   4  -1      160.41      169.15      7.12 o 
  10   4  -1      399.20      366.76     10.41 o 
  11   4  -1      145.83      147.01      7.00 o 
  12   4  -1       50.19       46.45      5.05 o 
  13   4  -1       96.02       96.60      6.64 o 
  14   4  -1       62.49       60.75     10.50 o 
  15   4  -1       19.79       17.71      4.44 o 
  16   4  -1       86.52       67.17      6.03 o 
  17   4  -1       26.25       34.98      5.12 o 
  18   4  -1       42.19       44.47      5.62 o 
  19   4  -1       75.04       66.11      6.98 o 
  20   4  -1       29.07       28.15      5.64 o 
  21   4  -1       23.30       20.64      5.51 o 
  22   4  -1        5.90       -2.23      4.97 o 
  23   4  -1        2.33        0.68      5.05 o 
  24   4  -1        7.68        7.55      5.39 o 
  25   4  -1        3.18        6.86      6.47 o 
  26   4  -1        2.02        3.45      6.49 o 
   0   5  -1       44.28       39.43      7.88 o 
   1   5  -1        0.06       -0.87      3.47 o 
   2   5  -1       22.56       17.53      4.50 o 
   3   5  -1        4.62       12.85      5.21 o 
   4   5  -1      158.52      164.81     10.85 o 
   5   5  -1       79.54       83.35     11.78 o 
   6   5  -1       51.11       59.04      7.17 o 
   7   5  -1       91.60      110.17      7.41 o 
   8   5  -1       72.19       73.91      7.52 o 
   9   5  -1      109.24      106.92      8.98 o 
  10   5  -1       31.54       40.05      6.68 o 
  11   5  -1       10.79        4.68      5.34 o 
  12   5  -1       71.10       79.54     16.62 o 
  13   5  -1       37.14       49.38      7.92 o 
  14   5  -1        0.66        6.38      5.99 o 
  15   5  -1        7.65        8.62      6.91 o 
  16   5  -1       13.21        9.99      6.45 o 
  17   5  -1       22.45       13.87      7.36 o 
  18   5  -1        4.60        2.43      6.88 o 
  19   5  -1        5.38        7.33      6.31 o 
  20   5  -1       24.64       28.05      7.59 o 
   4   6  -1        7.29        7.26      8.86 o 
   6   6  -1        1.34       -0.53      7.44 o 
   7   6  -1        4.67        3.72      9.21 o 
   8   6  -1        0.49       -7.09      7.80 o 
   9   6  -1        5.83        6.73      7.62 o 
   4   0   0      880.56      895.83     17.06 o 
   6   0   0       28.74       32.90      2.51 o 
   8   0   0     6373.54     6202.27     92.56 o 
  10   0   0        6.02        7.77      2.39 o 
  12   0   0       20.56       20.86      3.28 o 
  14   0   0     2071.82     2142.54     42.26 o 
  16   0   0     2495.58     2460.82     39.87 o 
  18   0   0      320.44      336.60     11.40 o 
  20   0   0       13.02        6.60      4.30 o 
  22   0   0      183.54      155.12      8.87 o 
  24   0   0      203.09      211.55     14.53 o 
  26   0   0        0.22       -0.53      6.56 o 
  28   0   0      141.00      153.08     15.06 o 
  30   0   0        9.93        7.09      8.50 o 
  32   0   0       25.37        9.21      9.92 o 
  34   0   0       15.68        8.68     10.63 o 
   1   1   0     2119.58     1958.84     24.22 o 
   2   1   0      296.58      248.13      4.32 o 
   3   1   0     6687.78     6333.42     72.29 o 
   4   1   0       22.26       20.99      1.60 o 
   5   1   0     2429.06     2306.14     27.54 o 
   6   1   0     9343.47     9014.74    112.92 o 
   7   1   0        0.06       -1.24      1.42 o 
   8   1   0     1204.60     1177.54     17.19 o 
   9   1   0     2893.34     2847.85     37.78 o 
  10   1   0      176.10      202.28      5.20 o 
  11   1   0        6.87        5.46      1.84 o 
  12   1   0       65.00       65.63      5.06 o 
  13   1   0      128.38      135.56      4.71 o 
  14   1   0      272.04      249.61      6.51 o 
  15   1   0       43.80       46.26      3.44 o 
  16   1   0      193.89      187.37      5.76 o 
  17   1   0        4.22        6.79      2.39 o 
  18   1   0       94.17       94.11      4.77 o 
  19   1   0       24.46       20.83      3.77 o 
  20   1   0       24.61       21.80      4.09 o 
  21   1   0       32.13       33.63      4.64 o 
  22   1   0       17.07        9.89      4.18 o 
  23   1   0        0.19        1.01      3.67 o 
  24   1   0        6.03        1.46      4.21 o 
  25   1   0       10.03       10.90      4.76 o 
  26   1   0       24.35       24.40      5.31 o 
  27   1   0       56.59       44.99      7.20 o 
  28   1   0        4.23       -0.56      5.69 o 
  29   1   0        1.24        1.72      5.87 o 
  30   1   0        8.98       -4.49      8.95 o 
  31   1   0        3.13       -4.97      6.25 o 
  32   1   0        0.00       -1.77      6.08 o 
  33   1   0        6.25        1.84      7.33 o 
   0   2   0      532.31      515.80     10.90 o 
   1   2   0        7.78        3.84      1.69 o 
   2   2   0       19.68       22.22      1.93 o 
   3   2   0     1465.22     1388.84     18.08 o 
   4   2   0       86.74       84.70      3.35 o 
   5   2   0     2220.52     2166.59     28.82 o 
   6   2   0     1019.00     1034.95     15.79 o 
   7   2   0        8.94       11.22      2.05 o 
   8   2   0       11.80       18.69      2.20 o 
   9   2   0      122.35      120.32      3.92 o 
  10   2   0        4.79        4.34      1.80 o 
  11   2   0      114.44      113.27      4.76 o 
  12   2   0     1428.15     1424.67     23.20 o 
  13   2   0      324.18      341.09      8.28 o 
  14   2   0      116.58      103.54      4.85 o 
  15   2   0       43.32       50.19      4.15 o 
  16   2   0       98.55      100.27      5.57 o 
  17   2   0        6.29       15.84      3.30 o 
  18   2   0       15.80       16.44      3.49 o 
  19   2   0       25.50       23.00      3.83 o 
  20   2   0      129.98      126.67      6.46 o 
  21   2   0       25.57       17.35      4.40 o 
  22   2   0        9.60        4.78      3.71 o 
  23   2   0        0.08       -4.22      3.94 o 
  24   2   0        3.79        5.45      4.64 o 
  25   2   0        0.12        2.29      4.76 o 
  26   2   0        5.03        4.16      6.04 o 
  27   2   0       25.47       30.49      6.31 o 
  28   2   0       25.80       26.83      7.88 o 
  29   2   0        5.60       10.81      6.51 o 
  30   2   0        7.36       19.33      7.38 o 
  31   2   0        5.46        2.50      6.60 o 
  32   2   0        3.04       11.36      7.76 o 
   1   3   0      396.10      395.07      8.17 o 
   2   3   0      179.70      177.99      5.44 o 
   3   3   0      140.83      149.51      4.81 o 
   4   3   0       79.01       90.21      4.34 o 
   5   3   0       90.02      101.51      4.37 o 
   6   3   0       79.01       90.13      6.65 o 
   7   3   0      124.17      118.09      4.47 o 
   8   3   0        3.54       12.38      2.51 o 
   9   3   0       86.80       82.69      4.25 o 
  10   3   0        0.05        2.64      2.50 o 
  11   3   0       84.76      106.42      7.34 o 
  12   3   0      146.45      132.91      5.77 o 
  13   3   0       55.85       61.91      4.87 o 
  14   3   0      224.97      210.52      7.46 o 
  15   3   0       42.99       37.40      4.38 o 
  16   3   0       19.71       23.14      4.76 o 
  17   3   0      293.65      283.94      9.03 o 
  18   3   0       80.72       70.78      5.68 o 
  19   3   0        8.38       13.03      4.15 o 
  20   3   0        0.01       -5.05      3.36 o 
  21   3   0       31.15       20.83      4.61 o 
  22   3   0       13.24       15.76      4.62 o 
  23   3   0        4.42       -0.80      3.93 o 
  24   3   0        3.88       -0.36      4.71 o 
  25   3   0        1.29       -0.59      4.88 o 
  26   3   0        1.39       -7.10      4.73 o 
  27   3   0        0.81       -1.12      6.37 o 
  28   3   0        0.55       -8.62      5.74 o 
  29   3   0       15.30       14.74      7.39 o 
   0   4   0       94.40       80.18      7.69 o 
   1   4   0       24.84       32.23      4.35 o 
   2   4   0       47.00       52.36      5.06 o 
   3   4   0       20.88       19.44      3.57 o 
   4   4   0      106.97       99.07      5.42 o 
   5   4   0       75.97       78.32      5.06 o 
   6   4   0       20.98       21.24      3.56 o 
   7   4   0       52.13       53.83      4.54 o 
   8   4   0      102.44      125.27      6.67 o 
   9   4   0      239.93      247.00      8.40 o 
  10   4   0      117.29      143.39      7.26 o 
  11   4   0        2.74       10.55      3.75 o 
  12   4   0        6.14       15.47      3.98 o 
  13   4   0       87.26       88.18      6.42 o 
  14   4   0      270.88      281.68      9.44 o 
  15   4   0       25.58       23.28      4.64 o 
  16   4   0        2.71       -0.36      3.75 o 
  17   4   0        4.90        8.16      4.29 o 
  18   4   0       59.05       56.62      5.84 o 
  19   4   0       23.43       22.74      5.06 o 
  20   4   0        0.18       -2.17      4.04 o 
  21   4   0        0.59        2.62      4.33 o 
  22   4   0       26.39       33.20      5.59 o 
  23   4   0       15.29       15.79      5.47 o 
  24   4   0       21.38        8.47      7.80 o 
  25   4   0        3.71       -2.36      6.25 o 
  26   4   0        1.58        6.24      7.39 o 
   1   5   0        6.65       -1.02      4.30 o 
   2   5   0       10.43       11.12      4.23 o 
   3   5   0        0.07       -5.25      4.40 o 
   4   5   0        0.00        3.38      4.70 o 
   5   5   0       61.36       65.60      7.30 o 
   6   5   0        4.85       11.05      4.87 o 
   7   5   0        0.05        2.16      4.33 o 
   8   5   0       36.33       50.46      6.43 o 
   9   5   0       26.37       38.69      5.98 o 
  10   5   0       33.35       34.68      8.11 o 
  11   5   0      124.92      114.60      9.93 o 
  12   5   0        3.17        6.32      4.79 o 
  13   5   0        1.11       -4.18      5.36 o 
  14   5   0       12.76        8.17      7.26 o 
  15   5   0       12.26        8.84     14.09 o 
  16   5   0        0.47       -1.32      6.41 o 
  17   5   0        8.28       11.01      6.68 o 
  18   5   0        9.45        6.66      6.20 o 
  19   5   0       14.58       25.97      8.14 o 
  20   5   0        0.42        2.69      7.34 o 
   0   6   0        0.35       -6.56     11.87 o 
   1   6   0        4.12       -4.65      7.76 o 
   2   6   0        8.95        6.26      8.77 o 
   3   6   0        0.12        0.35     12.22 o 
   4   6   0        0.99        1.24     12.22 o 
   5   6   0        0.00      -10.28     10.98 o 
   6   6   0        7.49       10.28     13.47 o 
   7   6   0        5.52       11.69     14.17 o 
   8   6   0        2.87       10.28     14.00 o 
   9   6   0       15.23       15.77     15.24 o 
   4   0   1    18050.47    17053.03    845.74 o 
   6   0   1     8279.08     7946.95    160.94 o 
   8   0   1      876.67      823.16     17.70 o 
  10   0   1     1639.76     1604.92     33.22 o 
  12   0   1      226.62      233.94      5.78 o 
  14   0   1       27.86       44.23      3.11 o 
  16   0   1      522.78      531.70     10.90 o 
  18   0   1       72.25       77.96      8.33 o 
  20   0   1       73.96       75.30      9.04 o 
  22   0   1       88.77       99.22     10.98 o 
  24   0   1        2.57        7.62      7.26 o 
  26   0   1       92.34       87.35     11.69 o 
  28   0   1      126.77       98.69     12.93 o 
  30   0   1        0.18        2.48      8.68 o 
  32   0   1      121.56       84.33     14.35 o 
  34   0   1        2.25        6.73     10.81 o 
   0   1   1     2053.59     1799.91     33.27 o 
   1   1   1     1103.38     1020.24     12.46 o 
   2   1   1     7400.69     7178.57     89.67 o 
   3   1   1      234.57      251.32      4.85 o 
   4   1   1     7255.18     6698.98     76.34 o 
   5   1   1     8432.35     7908.65     83.50 o 
   6   1   1     1338.89     1241.10     14.48 o 
   7   1   1     4676.70     4616.74     53.56 o 
   8   1   1     1042.59     1084.34     14.26 o 
   9   1   1     1069.24     1016.60     15.53 o 
  10   1   1      307.57      317.17      6.76 o 
  11   1   1      144.49      135.43      7.64 o 
  12   1   1      812.33      834.38     13.71 o 
  13   1   1      209.28      237.81      6.22 o 
  14   1   1       59.17       64.78      4.34 o 
  15   1   1       39.45       35.71      3.23 o 
  16   1   1       93.94       95.65      4.45 o 
  17   1   1       37.67       42.17      3.29 o 
  18   1   1       40.13       43.28      3.58 o 
  19   1   1       14.03       15.65      2.99 o 
  20   1   1        8.94       12.16      4.11 o 
  21   1   1        3.50        0.07      3.73 o 
  22   1   1      134.55      142.68      8.39 o 
  23   1   1       28.83       29.72      5.63 o 
  24   1   1       12.33       11.88      5.07 o 
  25   1   1        0.01        1.93      4.82 o 
  26   1   1       43.45       40.78      6.96 o 
  27   1   1       87.17       98.63     11.34 o 
  28   1   1        0.72       -5.35      5.62 o 
  29   1   1       12.02        0.46      7.00 o 
  30   1   1       20.68       26.05      7.62 o 
  31   1   1       10.78        8.24      6.95 o 
  32   1   1        8.44        9.94     11.87 o 
  33   1   1        1.66       -0.92      7.04 o 
   1   2   1       85.47       89.48      3.27 o 
   2   2   1      347.39      346.40      6.43 o 
   3   2   1        6.94        3.98      1.63 o 
   4   2   1      199.36      173.66      4.44 o 
   5   2   1      301.09      301.90      6.01 o 
   6   2   1      156.04      160.07      4.34 o 
   7   2   1      547.98      578.59      9.39 o 
   8   2   1      516.29      511.05      8.74 o 
   9   2   1      118.43      130.39      3.99 o 
  10   2   1      453.76      453.37      7.31 o 
  11   2   1      263.69      239.39      6.81 o 
  12   2   1      208.88      200.86      6.19 o 
  13   2   1       99.19      102.35      4.78 o 
  14   2   1      350.41      319.67      8.20 o 
  15   2   1       66.16       82.35      8.08 o 
  16   2   1       16.37       14.56      3.18 o 
  17   2   1       58.31       66.15      4.75 o 
  18   2   1      138.30      128.88      6.50 o 
  19   2   1      115.98      118.04      6.09 o 
  20   2   1       13.77        7.08      3.57 o 
  21   2   1      152.96      137.23      8.92 o 
  22   2   1       51.73       48.29      5.57 o 
  23   2   1        9.52        9.36      6.20 o 
  24   2   1        0.00       -6.91      4.61 o 
  25   2   1        8.63       15.46      5.85 o 
  26   2   1      187.60      180.51     10.68 o 
  27   2   1       50.29       59.96      8.24 o 
  28   2   1       30.86       33.37      8.86 o 
  29   2   1       17.39       19.17      7.51 o 
  30   2   1       20.17       20.28      7.51 o 
  31   2   1       21.40       32.69      8.52 o 
  32   2   1        6.49        3.51      7.63 o 
   0   3   1      535.01      557.87     15.92 o 
   1   3   1      358.08      353.78      8.27 o 
   2   3   1       35.60       42.60      3.60 o 
   3   3   1      185.89      183.77      5.94 o 
   4   3   1      419.80      415.51      8.29 o 
   5   3   1        4.79        8.17      2.32 o 
   6   3   1       18.94       20.83      2.85 o 
   7   3   1       94.54      103.80      4.31 o 
   8   3   1      143.44      145.61      6.01 o 
   9   3   1       39.50       43.85      3.46 o 
  10   3   1       24.89       26.88      3.57 o 
  11   3   1        0.52       -2.28      2.48 o 
  12   3   1      189.65      195.36      7.04 o 
  13   3   1      130.60      131.21      6.07 o 
  14   3   1       73.21       81.15      5.58 o 
  15   3   1      231.53      221.53      7.74 o 
  16   3   1      202.02      194.66     10.02 o 
  17   3   1      133.84      136.76      7.98 o 
  18   3   1      171.14      158.23      7.03 o 
  19   3   1        6.85        4.03      3.62 o 
  20   3   1       17.12       25.96      5.17 o 
  21   3   1       22.35       25.91      5.18 o 
  22   3   1       20.63       18.58      5.31 o 
  23   3   1       14.58       14.66      5.07 o 
  24   3   1       15.58       15.08      4.97 o 
  25   3   1        0.48       -4.75      5.57 o 
  26   3   1       19.84       18.80      7.06 o 
  27   3   1        5.52        0.83      6.70 o 
  28   3   1       28.00       21.27      7.50 o 
  29   3   1       30.79       36.92      8.51 o 
   1   4   1        5.96        2.12      3.42 o 
   2   4   1       46.98       41.89      4.40 o 
   3   4   1      127.17      129.38      6.09 o 
   4   4   1       71.48       77.69      5.41 o 
   5   4   1       14.07       15.66      3.60 o 
   6   4   1      353.65      339.20      9.34 o 
   7   4   1       93.36       95.16      8.36 o 
   8   4   1       64.61       64.98      5.88 o 
   9   4   1      160.32      156.55      7.59 o 
  10   4   1      399.40      386.76     11.75 o 
  11   4   1      145.69      152.65      8.58 o 
  12   4   1       50.08       52.75      5.78 o 
  13   4   1       95.93       97.26      7.32 o 
  14   4   1       62.49       58.45      6.34 o 
  15   4   1       19.74       17.10      5.07 o 
  16   4   1       86.52       73.72      6.97 o 
  17   4   1       26.19       33.40      5.70 o 
  18   4   1       42.16       43.97      6.93 o 
  19   4   1       75.20       73.45      7.23 o 
  20   4   1       29.03       26.49     11.76 o 
  21   4   1       23.38       11.03      5.25 o 
  22   4   1        5.85        5.95      5.20 o 
  23   4   1        2.32       -1.30      4.82 o 
  24   4   1        7.68       14.17      5.49 o 
  25   4   1        3.19        6.19      5.18 o 
  26   4   1        2.00        2.80      5.19 o 
   0   5   1       44.42       25.16     10.98 o 
   1   5   1        0.06        3.59      6.63 o 
   2   5   1       22.51       27.14      8.07 o 
   3   5   1        4.63        2.77      7.07 o 
   4   5   1      158.59      167.08     12.15 o 
   5   5   1       79.56      102.54      6.92 o 
   6   5   1       51.09       58.39      7.41 o 
   7   5   1       91.57      108.59     13.07 o 
   8   5   1       72.11       74.39      7.14 o 
   9   5   1      109.34      102.04     20.34 o 
  10   5   1       31.57       45.44      9.08 o 
  11   5   1       10.79        9.36      5.04 o 
  12   5   1       71.01       86.95      7.62 o 
  13   5   1       37.15       39.07      6.27 o 
  14   5   1        0.65        1.23      4.88 o 
  15   5   1        7.64        7.63      5.05 o 
  16   5   1       13.23       16.19      5.60 o 
  17   5   1       22.49       19.49      6.05 o 
  18   5   1        4.59        3.09      5.09 o 
  19   5   1        5.36        2.83      5.03 o 
  20   5   1       24.61       21.66      6.26 o 
   1   6   1       18.76        5.78      8.50 o 
   2   6   1        3.15       -5.92      7.52 o 
   3   6   1       10.67       12.76     14.00 o 
   4   6   1        7.29       -1.95     11.69 o 
   5   6   1        7.11        5.14     12.93 o 
   6   6   1        1.33        2.83     13.29 o 
   7   6   1        4.67       10.10     14.35 o 
   8   6   1        0.49      -16.21     10.81 o 
   9   6   1        5.84       -7.44     11.52 o 
   0   0   2     6835.37     6653.05    182.84 o 
   2   0   2     1700.52     1599.25     36.43 o 
   4   0   2     9979.14     9666.04    186.29 o 
   6   0   2     7096.88     6942.40    185.66 o 
   8   0   2     4128.68     4086.43     95.27 o 
  10   0   2      709.28      727.97     13.37 o 
  12   0   2     2518.64     2443.75     39.51 o 
  14   0   2     1021.05     1053.02     31.21 o 
  16   0   2      730.21      743.67     14.22 o 
  18   0   2      367.65      356.65     16.30 o 
  20   0   2       98.20       92.13      9.92 o 
  22   0   2       66.56       60.42      9.74 o 
  24   0   2       84.21       89.83     11.16 o 
  26   0   2      115.85      126.50     13.47 o 
  28   0   2       96.68       80.79     12.58 o 
  30   0   2       15.02       23.39     10.28 o 
  32   0   2       71.16       66.97     13.47 o 
   1   1   2     2448.05     2286.09     22.85 o 
   2   1   2     7039.88     6594.71     70.10 o 
   3   1   2     5512.33     5369.09     64.43 o 
   4   1   2     2589.79     2389.83     34.09 o 
   5   1   2     1728.97     1655.16     20.18 o 
   6   1   2     5128.44     4999.76     76.20 o 
   7   1   2      284.19      275.74      4.47 o 
   8   1   2      103.32      104.55      2.65 o 
   9   1   2     1885.41     1858.56     24.50 o 
  10   1   2      491.77      495.62     10.36 o 
  11   1   2       76.42       77.09      2.87 o 
  12   1   2      639.28      680.10     10.64 o 
  13   1   2      813.32      887.43     14.37 o 
  14   1   2       13.40       18.09      2.70 o 
  15   1   2      402.12      393.05      9.10 o 
  16   1   2       25.33       24.96      3.04 o 
  17   1   2      161.67      150.28      5.34 o 
  18   1   2      120.46      124.52      5.09 o 
  19   1   2       14.84       20.19      3.22 o 
  20   1   2       78.84       92.88      7.11 o 
  21   1   2      319.82      296.98     12.93 o 
  22   1   2       35.32       38.73      8.77 o 
  23   1   2      210.77      209.31     12.40 o 
  24   1   2       93.54      108.59      8.70 o 
  25   1   2       70.07       61.65      7.38 o 
  26   1   2        5.22       10.48      5.65 o 
  27   1   2        1.20        4.36      5.82 o 
  28   1   2       56.36       63.61      8.45 o 
  29   1   2        3.32       13.11      6.46 o 
  30   1   2        5.86        1.68      6.37 o 
  31   1   2        1.23       -0.09      6.33 o 
  32   1   2        1.03        5.78     10.36 o 
  33   1   2        7.39       17.19      7.89 o 
   0   2   2      708.52      726.46     17.15 o 
   1   2   2      689.35      674.02      9.95 o 
   2   2   2       27.68       27.47      2.61 o 
   3   2   2      535.51      515.63      8.40 o 
   4   2   2      509.47      493.17      8.24 o 
   5   2   2       62.22       62.57      2.96 o 
   6   2   2     1555.25     1517.84     19.77 o 
   7   2   2      448.40      443.66      7.64 o 
   8   2   2     1409.40     1380.12     18.46 o 
   9   2   2      923.93      857.07     12.52 o 
  10   2   2      837.87      871.38     12.64 o 
  11   2   2     1533.50     1556.60     20.24 o 
  12   2   2      399.08      410.03     13.43 o 
  13   2   2       78.40       81.89      6.86 o 
  14   2   2       76.10       72.40      4.92 o 
  15   2   2      120.89      116.67      5.79 o 
  16   2   2      328.27      304.63     11.37 o 
  17   2   2        3.60        4.25      3.06 o 
  18   2   2        3.22        5.06      3.10 o 
  19   2   2      151.45      138.84      6.21 o 
  20   2   2      199.26      197.46      9.67 o 
  21   2   2       18.49       21.18      4.34 o 
  22   2   2       33.18       43.57      5.02 o 
  23   2   2       27.26       34.58      6.42 o 
  24   2   2      141.80      126.91     18.51 o 
  25   2   2       25.42       27.76      6.53 o 
  26   2   2       92.82       99.06     15.68 o 
  27   2   2      118.02      124.91     10.54 o 
  28   2   2        2.29        0.99      6.12 o 
  29   2   2       26.57       36.87     14.00 o 
  30   2   2       37.94       39.99      8.47 o 
  31   2   2        7.98       12.78      7.56 o 
  32   2   2       33.88       35.96     14.88 o 
   1   3   2      500.40      515.49     10.40 o 
   2   3   2      262.76      264.12      7.00 o 
   3   3   2       10.84       12.40      2.66 o 
   4   3   2      164.50      162.78      8.11 o 
   5   3   2       41.86       48.03      3.72 o 
   6   3   2       18.09       24.18      2.81 o 
   7   3   2       88.40       95.18      5.43 o 
   8   3   2       52.65       55.56      3.97 o 
   9   3   2       48.08       58.39      3.61 o 
  10   3   2       13.02       16.06      2.99 o 
  11   3   2        5.12        5.44      3.12 o 
  12   3   2      188.60      195.65      7.66 o 
  13   3   2       33.27       36.24      4.57 o 
  14   3   2      239.20      222.74     13.20 o 
  15   3   2      188.03      179.94      7.88 o 
  16   3   2       70.28       71.14      9.16 o 
  17   3   2       48.96       50.82      5.76 o 
  18   3   2       81.76       75.73      6.87 o 
  19   3   2       15.39       10.86      4.09 o 
  20   3   2        3.29       -0.13      3.95 o 
  21   3   2       70.08       84.82      9.10 o 
  22   3   2       81.38       89.65      6.83 o 
  23   3   2        4.56       12.21      4.72 o 
  24   3   2        9.64        6.06      4.58 o 
  25   3   2       36.32       42.41      7.74 o 
  26   3   2       24.86       28.48      7.97 o 
  27   3   2        7.89        9.58      6.82 o 
  28   3   2       12.74       22.58      7.72 o 
  29   3   2       37.83       44.12      8.93 o 
   0   4   2       12.85       10.83      4.36 o 
   1   4   2       69.90       57.20      4.63 o 
   2   4   2       12.76       14.35      3.52 o 
   3   4   2       85.66       86.05      5.56 o 
   4   4   2      118.71      114.56      6.01 o 
   5   4   2       10.30       12.86      4.83 o 
   6   4   2       60.82       55.65      5.14 o 
   7   4   2       27.18       27.61      3.78 o 
   8   4   2       25.07       18.26      4.34 o 
   9   4   2       11.70       16.93      4.44 o 
  10   4   2       57.84       57.83      6.03 o 
  11   4   2       44.26       49.41      5.76 o 
  12   4   2      144.69      136.32      7.97 o 
  13   4   2        6.88        8.97      4.23 o 
  14   4   2        3.75        2.26      4.25 o 
  15   4   2       13.71       15.36      4.79 o 
  16   4   2       18.23       20.23      5.00 o 
  17   4   2        6.93        4.54      4.58 o 
  18   4   2       85.56       93.75      7.79 o 
  19   4   2        1.39        4.68      4.30 o 
  20   4   2       68.99       68.23      6.52 o 
  21   4   2       20.91       26.67      5.57 o 
  22   4   2       20.19       25.35      6.68 o 
  23   4   2       80.47       79.65      7.44 o 
  24   4   2        8.17       15.52      5.53 o 
  25   4   2        9.96       12.07      5.51 o 
   1   5   2       25.66       17.46      7.53 o 
   2   5   2       72.87       50.36      9.26 o 
   3   5   2       22.03       17.93      7.61 o 
   4   5   2        7.59       11.36      9.36 o 
   5   5   2       83.75       94.37     13.76 o 
   6   5   2       13.51       16.41      6.84 o 
   7   5   2       79.28       87.55      9.89 o 
   8   5   2        6.92       20.15      7.23 o 
   9   5   2        4.77       10.12      6.60 o 
  10   5   2        5.12       -0.40      7.88 o 
  11   5   2       23.02       35.25     11.52 o 
  12   5   2       26.74       31.43      8.22 o 
  13   5   2       46.75       67.70      9.85 o 
  14   5   2       53.52       46.34      9.34 o 
  15   5   2       25.37       38.25      8.69 o 
  16   5   2        7.32        9.00      7.56 o 
  17   5   2        4.32        7.29      6.87 o 
  18   5   2       19.91       30.22      8.00 o 
  19   5   2       14.39       28.98      8.13 o 
  20   5   2        4.66       -0.22      6.90 o 
   0   6   2       14.33       26.18      9.83 o 
   1   6   2        0.31        4.40      7.06 o 
   2   6   2        9.56       26.74      8.26 o 
   3   6   2       17.94       20.16     11.60 o 
   4   6   2        0.55       11.47      9.36 o 
   5   6   2       20.50       27.59     10.43 o 
   6   6   2        5.68       10.39      9.94 o 
   7   6   2       13.36       11.53     10.25 o 
   8   6   2        0.76       -2.54      8.88 o 
   2   0   3     1286.20     1188.74     18.79 o 
   4   0   3      885.04      809.37     17.86 o 
   6   0   3     1622.02     1587.76     37.69 o 
   8   0   3      751.96      713.91     12.83 o 
  10   0   3     2118.30     2194.47     55.96 o 
  12   0   3      257.51      252.95      7.49 o 
  14   0   3     1688.31     1686.44     28.06 o 
  16   0   3     1094.31     1098.31     19.91 o 
  18   0   3      642.86      639.77     23.92 o 
  20   0   3      156.31      166.90     12.40 o 
  22   0   3       97.79       98.33     11.16 o 
  24   0   3       94.92      101.70     12.40 o 
  26   0   3       15.02        7.80      7.97 o 
  28   0   3       85.11       99.22     13.47 o 
  30   0   3       55.60       61.83     12.93 o 
  32   0   3        6.05        7.97     10.63 o 
   0   1   3      657.57      611.77     11.66 o 
   1   1   3     1339.82     1235.38     14.71 o 
   2   1   3     1747.87     1724.16     20.56 o 
   3   1   3      360.50      376.01      5.49 o 
   4   1   3      640.59      625.23      8.11 o 
   5   1   3      518.45      491.32      6.78 o 
   6   1   3      118.58      126.18      2.98 o 
   7   1   3      923.03      928.79     11.38 o 
   8   1   3     1029.71     1058.59     16.55 o 
   9   1   3      179.29      186.09      3.92 o 
  10   1   3      339.72      364.42      5.71 o 
  11   1   3      111.86      112.92      3.02 o 
  12   1   3       84.89       91.41      2.85 o 
  13   1   3      788.30      810.00     11.67 o 
  14   1   3        3.55        6.47      1.74 o 
  15   1   3       67.34       80.82      4.99 o 
  16   1   3       89.02       91.95      4.59 o 
  17   1   3      407.99      388.10      9.59 o 
  18   1   3      274.69      281.49      7.52 o 
  19   1   3       33.17       37.45      3.84 o 
  20   1   3       57.71       70.18      7.80 o 
  21   1   3      466.52      463.13     22.15 o 
  22   1   3      218.53      221.96     10.52 o 
  23   1   3       56.47       59.42      7.23 o 
  24   1   3      138.56      134.66      9.71 o 
  25   1   3       46.45       56.25      7.58 o 
  26   1   3       67.28       80.46      8.49 o 
  27   1   3       22.77       30.18      7.53 o 
  28   1   3        3.35        5.26      5.87 o 
  29   1   3        1.48       -8.32      5.55 o 
  30   1   3       30.39       28.43      7.81 o 
  31   1   3       13.90        7.09      6.99 o 
  32   1   3       15.59        1.16      6.95 o 
  33   1   3       12.91        9.61      9.74 o 
   1   2   3      474.72      466.60      6.65 o 
   2   2   3      371.42      381.95      7.07 o 
   3   2   3      477.81      455.79      7.40 o 
   4   2   3      456.78      473.45      7.41 o 
   5   2   3      273.52      273.56      5.22 o 
   6   2   3      544.87      532.70      8.17 o 
   7   2   3     1638.68     1541.85     18.74 o 
   8   2   3      237.86      230.42      4.81 o 
   9   2   3      766.73      781.61     10.89 o 
  10   2   3     1235.05     1205.32     15.42 o 
  11   2   3      298.35      277.17      6.94 o 
  12   2   3      123.72      125.96      4.54 o 
  13   2   3      150.06      140.77      5.42 o 
  14   2   3       99.61      105.98      5.16 o 
  15   2   3      125.31      122.51      5.51 o 
  16   2   3      489.38      478.91     10.81 o 
  17   2   3      248.52      233.73      7.56 o 
  18   2   3       34.02       46.35      4.65 o 
  19   2   3      127.48      123.03      6.18 o 
  20   2   3      320.76      289.36     10.36 o 
  21   2   3       28.99       27.85      4.54 o 
  22   2   3       34.75       30.87      5.31 o 
  23   2   3       28.82       32.79      6.46 o 
  24   2   3       35.33       26.40      6.61 o 
  25   2   3       16.18       15.08      6.00 o 
  26   2   3       65.39       77.64     15.15 o 
  27   2   3        8.46        1.05      6.55 o 
  28   2   3       14.71        5.80      6.66 o 
  29   2   3        4.09        2.85      6.64 o 
  30   2   3       84.07       75.91     23.92 o 
  31   2   3        2.13        8.28      7.74 o 
   0   3   3       12.47       14.13      2.70 o 
   1   3   3       35.21       32.16      2.47 o 
   2   3   3       30.59       40.23      3.07 o 
   3   3   3       91.07       94.65      4.00 o 
   4   3   3       53.83       54.95      3.39 o 
   5   3   3       53.37       62.76      3.59 o 
   6   3   3       44.30       47.51      3.21 o 
   7   3   3      170.40      145.45      4.49 o 
   8   3   3       12.04       10.03      2.30 o 
   9   3   3       12.89       16.07      2.57 o 
  10   3   3      156.18      155.78      5.35 o 
  11   3   3      498.81      434.82     17.49 o 
  12   3   3       22.83       25.57      4.03 o 
  13   3   3      116.16      112.68      6.00 o 
  14   3   3       22.94       30.39      5.63 o 
  15   3   3      222.60      223.04      7.84 o 
  16   3   3       81.47       92.54      9.98 o 
  17   3   3      283.71      249.02     10.92 o 
  18   3   3      182.06      186.54      7.56 o 
  19   3   3        5.31        7.43      6.37 o 
  20   3   3       58.82       58.19      5.81 o 
  21   3   3       15.10       12.69      4.58 o 
  22   3   3       12.28       10.67      4.62 o 
  23   3   3       41.03       47.60      6.02 o 
  24   3   3       57.77       61.38      6.47 o 
  25   3   3       18.60       15.97     21.17 o 
  26   3   3        9.07       13.28      7.00 o 
  27   3   3       27.90       32.85      8.33 o 
  28   3   3        6.53        4.59      7.71 o 
  29   3   3       14.28        9.39     10.01 o 
   1   4   3       45.55       44.65      5.80 o 
   2   4   3      133.34      129.09      9.01 o 
   3   4   3       80.29       88.93      7.03 o 
   4   4   3       31.69       27.43      4.27 o 
   5   4   3       78.19       82.52      5.78 o 
   6   4   3       87.12       77.17      8.02 o 
   7   4   3       42.91       48.10      4.85 o 
   8   4   3       61.26       64.91      7.49 o 
   9   4   3        1.37       -1.58      4.36 o 
  10   4   3      104.04      119.78     11.19 o 
  11   4   3        0.16        0.43      3.62 o 
  12   4   3       23.27       19.17      4.71 o 
  13   4   3       21.75       19.80      4.65 o 
  14   4   3       56.08       57.21      8.73 o 
  15   4   3       29.65       42.55      5.46 o 
  16   4   3       22.26       22.42      4.91 o 
  17   4   3        1.75       -1.99      4.08 o 
  18   4   3       13.42       12.36      4.63 o 
  19   4   3        4.00        6.78      4.73 o 
  20   4   3       25.70       27.87      5.49 o 
  21   4   3       13.15        9.77      5.17 o 
  22   4   3        7.32        6.00      4.98 o 
  23   4   3        3.55        1.33      5.16 o 
  24   4   3       17.77        9.03      5.56 o 
  25   4   3       25.59       23.43      6.31 o 
   0   5   3        4.83       -2.46      6.81 o 
   1   5   3       25.12       22.93      5.91 o 
   2   5   3        2.79       10.16      5.39 o 
   3   5   3       90.34       90.17      7.87 o 
   4   5   3       37.52       51.33      7.03 o 
   5   5   3       16.83       17.23      5.24 o 
   6   5   3        7.22        3.11      5.47 o 
   7   5   3        6.31        6.69      5.52 o 
   8   5   3      125.14      121.40     12.16 o 
   9   5   3       17.32       15.94      7.47 o 
  10   5   3       31.56       19.90     11.54 o 
  11   5   3        0.14        0.96      5.98 o 
  12   5   3       17.08       16.69     10.91 o 
  13   5   3       19.08       11.46      6.46 o 
  14   5   3       11.48        9.76      6.32 o 
  15   5   3       16.36       21.64      7.28 o 
  16   5   3        1.56        2.29      6.46 o 
  17   5   3       14.55        9.15      7.15 o 
  18   5   3       18.34       11.41      7.07 o 
  19   5   3        7.99        7.43      6.95 o 
   1   6   3       81.80      107.59     17.98 o 
   2   6   3       19.11       38.66      8.60 o 
   3   6   3       32.31       41.89     11.47 o 
   4   6   3        4.72        5.14      8.94 o 
   5   6   3       14.13       22.03     10.06 o 
   6   6   3        4.13       -3.92      9.13 o 
   7   6   3        1.69        0.13      9.37 o 
   0   0   4     2580.26     2384.98     43.54 o 
   2   0   4     4211.28     4106.96     61.32 o 
   4   0   4        1.15        1.43      1.49 o 
   6   0   4     1774.56     1789.89     28.58 o 
   8   0   4     1211.59     1304.24     21.75 o 
  10   0   4     1095.35     1177.28     21.89 o 
  12   0   4      667.78      704.86     13.60 o 
  14   0   4     1056.28     1073.79     19.42 o 
  16   0   4      784.77      766.03     15.55 o 
  18   0   4      511.92      496.62     20.73 o 
  20   0   4      113.99      120.48     11.69 o 
  22   0   4      550.71      543.21     23.74 o 
  24   0   4        1.30       -5.14      7.44 o 
  26   0   4       29.42       21.79      9.21 o 
  28   0   4       77.25       77.78     13.47 o 
  30   0   4        3.10       12.93      9.92 o 
  32   0   4       39.79       10.28     10.28 o 
   1   1   4      625.13      617.18      8.51 o 
   2   1   4      548.75      538.95      8.54 o 
   3   1   4       75.01       71.68      2.28 o 
   4   1   4      241.99      265.21      4.48 o 
   5   1   4      576.83      616.71      8.20 o 
   6   1   4      771.42      795.46     10.22 o 
   7   1   4      242.62      262.12      4.64 o 
   8   1   4     1614.02     1687.31     20.44 o 
   9   1   4      657.63      721.43     12.37 o 
  10   1   4     1277.60     1286.49     15.64 o 
  11   1   4      603.79      647.22      9.03 o 
  12   1   4      195.15      203.17      4.31 o 
  13   1   4       98.09      101.58      3.15 o 
  14   1   4      129.35      132.99      4.60 o 
  15   1   4      133.16      127.85      5.40 o 
  16   1   4       47.52       54.44      4.03 o 
  17   1   4      195.94      192.55      6.21 o 
  18   1   4      181.99      194.23      6.53 o 
  19   1   4       16.09       18.04      3.42 o 
  20   1   4       21.19       31.02      4.76 o 
  21   1   4      139.14      142.00     16.74 o 
  22   1   4      134.34      140.86     13.55 o 
  23   1   4       51.51       58.70      7.36 o 
  24   1   4       98.42       95.84      8.88 o 
  25   1   4      125.16      122.04      9.98 o 
  26   1   4       24.47       21.66      6.81 o 
  27   1   4       20.27       22.36     18.60 o 
  28   1   4       89.83       75.31     12.31 o 
  29   1   4        7.52       20.93      7.33 o 
  30   1   4        5.90        1.96      8.86 o 
  31   1   4        8.12       18.58      8.02 o 
  32   1   4        6.73        4.10      7.38 o 
   0   2   4       99.92       98.13      3.47 o 
   1   2   4      250.95      247.70      3.93 o 
   2   2   4      384.44      402.22      6.57 o 
   3   2   4      200.15      196.07      4.33 o 
   4   2   4      874.17      855.78     11.55 o 
   5   2   4        3.23        3.33      1.52 o 
   6   2   4     1759.36     1755.04     21.04 o 
   7   2   4      349.65      346.85      6.19 o 
   8   2   4      308.41      308.63      5.80 o 
   9   2   4      372.83      369.12      6.55 o 
  10   2   4      194.69      218.75      4.87 o 
  11   2   4      403.51      394.41      6.91 o 
  12   2   4      226.29      231.88      5.79 o 
  13   2   4      250.79      232.91      6.88 o 
  14   2   4      182.54      191.18      6.44 o 
  15   2   4       86.67       90.23      8.58 o 
  16   2   4      223.27      215.33      7.10 o 
  17   2   4      349.94      341.47      9.10 o 
  18   2   4        7.81        2.24      3.46 o 
  19   2   4       10.42       15.42      3.92 o 
  20   2   4      271.42      243.94      8.87 o 
  21   2   4       16.31       14.27      4.04 o 
  22   2   4        0.65        3.93      4.55 o 
  23   2   4      124.80      114.09     14.97 o 
  24   2   4       46.82       41.85      7.45 o 
  25   2   4        0.19       -7.52      5.01 o 
  26   2   4       42.12       53.01     11.52 o 
  27   2   4       27.39       18.46      7.62 o 
  28   2   4        3.90        1.97      7.97 o 
  29   2   4        5.58        9.43      8.15 o 
  30   2   4        4.40       13.20      7.56 o 
  31   2   4       31.09       14.42     15.50 o 
   1   3   4      220.49      205.80      6.17 o 
   2   3   4      121.95      109.51      4.04 o 
   3   3   4      384.81      389.34      7.32 o 
   4   3   4       90.58       99.67      5.60 o 
   5   3   4      268.80      278.86      6.12 o 
   6   3   4      249.20      239.48      5.71 o 
   7   3   4        1.00        0.02      1.99 o 
   8   3   4      202.71      194.42      5.16 o 
   9   3   4      131.64      137.07      4.53 o 
  10   3   4      154.12      151.18      5.26 o 
  11   3   4      477.10      460.39     13.38 o 
  12   3   4      112.29      128.26      8.23 o 
  13   3   4       95.63       98.04      5.81 o 
  14   3   4      267.81      262.66      8.29 o 
  15   3   4      501.24      500.89     14.60 o 
  16   3   4      176.14      174.51      7.24 o 
  17   3   4        3.65        1.11      3.67 o 
  18   3   4       65.77       64.43      6.97 o 
  19   3   4       19.53       24.53      7.11 o 
  20   3   4       35.54       29.01      5.03 o 
  21   3   4        3.59        6.70      4.17 o 
  22   3   4        9.35        7.77      4.54 o 
  23   3   4       20.93       18.64      5.19 o 
  24   3   4        2.99       -8.07      5.53 o 
  25   3   4       25.08       16.84      7.11 o 
  26   3   4        7.98       10.86      6.90 o 
  27   3   4        5.37       -0.06      6.68 o 
  28   3   4        7.64       -3.15      6.55 o 
   0   4   4      535.41      506.31     25.42 o 
   1   4   4      151.81      153.64      7.41 o 
   2   4   4        4.10       10.49      3.69 o 
   3   4   4       26.35       26.65      4.60 o 
   4   4   4       92.23       97.77      6.03 o 
   5   4   4       30.55       25.08      4.30 o 
   6   4   4       29.79       31.66      4.48 o 
   7   4   4       27.85       23.12      4.26 o 
   8   4   4      190.46      198.39      8.17 o 
   9   4   4       96.08      100.76      8.39 o 
  10   4   4       72.15       70.41      7.55 o 
  11   4   4        6.13        8.09      5.04 o 
  12   4   4       48.96       56.10      7.07 o 
  13   4   4        0.08       -1.06      4.72 o 
  14   4   4       12.45        6.72      5.58 o 
  15   4   4        9.26        7.62      6.18 o 
  16   4   4        6.48       12.58      6.08 o 
  17   4   4        7.37       16.71      6.23 o 
  18   4   4       10.46        3.29      5.92 o 
  19   4   4        6.64        9.78      7.40 o 
  20   4   4       19.29       16.39      6.92 o 
  21   4   4       21.54       17.14      6.93 o 
  22   4   4       33.71       35.78      8.11 o 
  23   4   4       35.31       34.26      8.07 o 
  24   4   4        2.33        3.15      6.83 o 
   1   5   4      128.54      163.56     15.22 o 
   2   5   4       66.85       87.26      7.91 o 
   3   5   4      155.80      160.97      9.77 o 
   4   5   4       11.35       12.25      4.56 o 
   5   5   4        6.89        7.40      4.93 o 
   6   5   4       28.23       38.16      7.01 o 
   7   5   4       30.64       31.59      6.71 o 
   8   5   4        2.00        0.41      5.71 o 
   9   5   4       13.73       20.00      6.47 o 
  10   5   4        1.71       12.43      7.55 o 
  11   5   4       12.20       14.58      6.41 o 
  12   5   4       25.51       23.23      7.07 o 
  13   5   4       42.72       37.63     11.08 o 
  14   5   4       56.03       61.48      8.68 o 
  15   5   4        2.74        3.30      6.52 o 
  16   5   4       10.43       10.51      8.49 o 
  17   5   4       14.14       24.86      8.02 o 
  18   5   4       14.40       11.69      7.41 o 
   0   6   4       17.29       28.68     10.81 o 
   1   6   4       15.76       19.95      7.10 o 
   2   6   4        0.53       10.26      7.68 o 
   3   6   4       18.44       24.78     10.93 o 
   4   6   4       13.40       19.17     10.90 o 
   2   0   5     2484.39     2576.60     39.52 o 
   4   0   5     1175.51     1165.91     19.66 o 
   6   0   5     3804.10     4039.06     61.35 o 
   8   0   5      509.29      589.14     11.71 o 
  10   0   5      115.18      125.03      7.88 o 
  12   0   5     1343.80     1336.65     23.23 o 
  14   0   5      243.20      248.29      7.19 o 
  16   0   5      133.84      138.94      6.06 o 
  18   0   5       78.95       74.59      9.57 o 
  20   0   5      829.94      905.00     31.54 o 
  22   0   5      358.62      362.50     19.84 o 
  24   0   5       40.21       54.39     10.63 o 
  26   0   5        1.85       -4.43      7.62 o 
  28   0   5       21.30       24.80     10.81 o 
  30   0   5       26.03       23.74     10.98 o 
  32   0   5       21.07       22.15     11.87 o 
   0   1   5     1558.61     1638.45     27.08 o 
   1   1   5      555.39      581.05      8.34 o 
   2   1   5      269.27      268.16      5.54 o 
   3   1   5      215.71      230.92      4.25 o 
   4   1   5      756.32      772.65     10.01 o 
   5   1   5      799.60      810.19     16.36 o 
   6   1   5     1189.48     1237.43     14.98 o 
   7   1   5     1049.41     1146.80     21.58 o 
   8   1   5      390.08      408.35      6.51 o 
   9   1   5       69.74       73.64      4.11 o 
  10   1   5        2.85        1.79      1.77 o 
  11   1   5      220.56      210.07      4.52 o 
  12   1   5      486.26      510.29      8.53 o 
  13   1   5       55.09       67.71      3.47 o 
  14   1   5      115.88      103.63      4.08 o 
  15   1   5      203.95      207.53      5.49 o 
  16   1   5      417.06      424.22      9.56 o 
  17   1   5       27.73       32.66      3.89 o 
  18   1   5       25.20       23.24      4.48 o 
  19   1   5      122.72      115.24      9.44 o 
  20   1   5      170.96      165.58      7.58 o 
  21   1   5       39.92       36.59      6.58 o 
  22   1   5       34.06       27.74     10.28 o 
  23   1   5       52.05       59.60      9.57 o 
  24   1   5      113.80      122.93     10.13 o 
  25   1   5       49.43       44.20      7.49 o 
  26   1   5      102.76       86.13      9.45 o 
  27   1   5       33.75       27.15      7.29 o 
  28   1   5       24.72       18.55      7.36 o 
  29   1   5        7.15        8.71      7.20 o 
  30   1   5       31.22       19.65     12.85 o 
  31   1   5        4.07       -4.45      6.45 o 
  32   1   5       20.72       16.33      8.21 o 
   1   2   5      822.07      812.48     11.66 o 
   2   2   5       86.54      101.42      3.08 o 
   3   2   5       29.83       32.48      2.11 o 
   4   2   5      158.23      162.41      4.23 o 
   5   2   5      160.97      151.11      4.04 o 
   6   2   5      870.63      884.33     11.89 o 
   7   2   5      441.12      454.37      9.46 o 
   8   2   5       45.44       52.14      2.89 o 
   9   2   5        6.58        4.86      1.77 o 
  10   2   5       11.57       16.49      2.21 o 
  11   2   5      188.37      184.04      4.70 o 
  12   2   5      116.81      113.23      4.35 o 
  13   2   5       18.38       19.69      3.33 o 
  14   2   5       62.48       69.18      4.77 o 
  15   2   5      194.15      201.13      6.85 o 
  16   2   5      104.82      112.50      7.16 o 
  17   2   5      230.48      215.74      7.45 o 
  18   2   5        5.08        4.01      3.29 o 
  19   2   5       28.61       28.76      4.83 o 
  20   2   5      116.33      115.92      9.59 o 
  21   2   5       20.16       18.43      5.04 o 
  22   2   5       20.72       21.85      7.20 o 
  23   2   5       71.29       60.58      7.83 o 
  24   2   5        2.75        3.40     10.90 o 
  25   2   5       28.97       22.92      6.76 o 
  26   2   5        8.78        8.05      6.72 o 
  27   2   5       11.74        7.90      8.06 o 
  28   2   5        6.11        3.12      6.88 o 
  29   2   5        8.93        6.49      7.16 o 
  30   2   5        2.61        5.12      6.98 o 
   0   3   5      190.55      172.38      7.48 o 
   1   3   5      125.03      123.47      5.20 o 
   2   3   5      376.85      377.73      8.59 o 
   3   3   5      135.16      127.83      5.17 o 
   4   3   5        6.74        6.19      2.84 o 
   5   3   5       27.40       34.51      3.64 o 
   6   3   5      289.06      276.26      7.31 o 
   7   3   5        3.84       -1.91      2.40 o 
   8   3   5       77.39       81.03      4.96 o 
   9   3   5       31.16       42.28      4.02 o 
  10   3   5      305.70      281.49      8.77 o 
  11   3   5      514.30      492.52     14.22 o 
  12   3   5      487.72      483.00     14.14 o 
  13   3   5       10.75       21.68      7.07 o 
  14   3   5       70.52       70.16     11.99 o 
  15   3   5       23.96       23.84      5.62 o 
  16   3   5       64.14       68.41      7.53 o 
  17   3   5       10.78        5.42      5.19 o 
  18   3   5       12.76        7.96      7.56 o 
  19   3   5       28.62       30.63      6.42 o 
  20   3   5       18.52       15.46      5.89 o 
  21   3   5       40.74       45.66      5.77 o 
  22   3   5        2.78        0.35      5.78 o 
  23   3   5        5.53        2.33      4.51 o 
  24   3   5       17.45        9.35      8.39 o 
  25   3   5        3.50        5.13      8.15 o 
  26   3   5        0.64       -3.10      7.71 o 
  27   3   5       11.22       12.76     12.05 o 
  28   3   5        6.76        7.44     12.40 o 
   1   4   5       78.11       76.15      6.45 o 
   2   4   5      243.05      241.91      7.72 o 
   3   4   5      244.04      248.51     10.67 o 
   4   4   5       18.12       29.20      4.36 o 
   5   4   5      197.79      190.15      8.43 o 
   6   4   5      200.28      198.70      7.11 o 
   7   4   5       59.74       72.72      6.62 o 
   8   4   5       55.08       59.05      6.11 o 
   9   4   5       24.67       23.00      5.87 o 
  10   4   5       21.63       25.36     10.78 o 
  11   4   5       79.87       89.71      9.20 o 
  12   4   5       85.22      117.94     15.88 o 
  13   4   5       22.30       25.26      6.66 o 
  14   4   5       46.69       41.76      8.26 o 
  15   4   5       17.78       19.66      6.51 o 
  16   4   5      102.89      102.00     19.53 o 
  17   4   5       10.43       20.90      7.05 o 
  18   4   5       28.75       28.33      8.15 o 
  19   4   5        6.90       13.56      6.52 o 
  20   4   5        5.42       16.15      6.92 o 
  21   4   5        3.48        2.19      6.47 o 
  22   4   5       35.17       29.78      7.85 o 
  23   4   5        6.02        0.55      6.72 o 
  24   4   5        1.53       -3.38      7.68 o 
   0   5   5       40.70       53.58     21.97 o 
   1   5   5       80.94       91.68     14.68 o 
   2   5   5       25.72       31.16      7.00 o 
   3   5   5       58.54       68.21     12.10 o 
   4   5   5       22.74       25.46      9.26 o 
   5   5   5       38.83       40.51      6.36 o 
   6   5   5        3.99        9.76     11.81 o 
   7   5   5       30.65       21.47      9.81 o 
   8   5   5       15.35       19.19      6.76 o 
   9   5   5        6.52       -0.18      5.57 o 
  10   5   5       10.95       23.69      7.38 o 
  11   5   5       55.47       65.32      8.73 o 
  12   5   5       35.64       41.60      7.86 o 
  13   5   5       20.62       24.38      7.44 o 
  14   5   5       13.64       14.82      7.51 o 
  15   5   5       56.05       70.18      9.31 o 
  16   5   5       11.67       12.59      7.41 o 
  17   5   5        7.38       12.12      7.33 o 
   0   0   6      500.04      511.61     16.21 o 
   2   0   6      298.68      338.60      7.80 o 
   4   0   6     2033.47     2075.55     33.39 o 
   6   0   6     1104.41     1207.81     20.84 o 
   8   0   6      641.85      626.69     12.74 o 
  10   0   6     1503.24     1610.36     27.38 o 
  12   0   6      219.47      230.95      7.05 o 
  14   0   6      100.99      107.25      5.19 o 
  16   0   6        9.88       10.65      3.35 o 
  18   0   6      197.13      192.49      8.98 o 
  20   0   6     1080.74     1113.71     37.74 o 
  22   0   6       84.10       64.49     10.98 o 
  24   0   6      217.28      211.72     16.48 o 
  26   0   6      149.19      126.32     15.59 o 
  28   0   6       24.46       13.11     10.63 o 
  30   0   6       19.10       12.58     10.98 o 
   1   1   6     1097.99     1054.15     14.83 o 
   2   1   6      405.78      446.64      7.99 o 
   3   1   6      145.78      141.97      3.43 o 
   4   1   6     1309.62     1398.47     19.48 o 
   5   1   6      206.18      214.99      5.40 o 
   6   1   6      326.11      350.56      5.95 o 
   7   1   6      322.51      315.39      5.65 o 
   8   1   6       90.07       90.33      3.21 o 
   9   1   6      169.97      172.42      4.18 o 
  10   1   6      129.36      130.27      3.72 o 
  11   1   6      102.38      103.47      3.52 o 
  12   1   6       54.27       54.20      3.03 o 
  13   1   6       22.36       26.41      2.50 o 
  14   1   6      712.94      704.02     11.91 o 
  15   1   6      282.94      271.73      6.54 o 
  16   1   6      182.74      181.08      6.44 o 
  17   1   6       42.84       42.93      6.72 o 
  18   1   6       22.39       20.58      4.54 o 
  19   1   6      224.19      218.22      7.42 o 
  20   1   6       61.23       68.88      7.80 o 
  21   1   6      212.26      200.36     10.94 o 
  22   1   6      330.00      292.05     15.15 o 
  23   1   6       49.06       62.75      9.83 o 
  24   1   6       33.23       40.20      7.66 o 
  25   1   6       40.97       47.14     11.60 o 
  26   1   6       51.42       61.34      8.55 o 
  27   1   6       11.31       16.00      7.24 o 
  28   1   6       24.63       28.21      9.66 o 
  29   1   6       28.88       23.84     11.34 o 
  30   1   6       17.28       19.16      8.51 o 
  31   1   6        0.28        0.97     10.81 o 
   0   2   6      519.90      512.78     18.59 o 
   1   2   6      255.66      265.85      5.91 o 
   2   2   6      202.49      201.70      5.62 o 
   3   2   6       77.04       84.89      3.92 o 
   4   2   6       29.27       38.58      3.22 o 
   5   2   6       45.26       47.21      3.46 o 
   6   2   6       72.73       75.85      5.42 o 
   7   2   6       92.86       98.41      4.20 o 
   8   2   6       56.40       61.26      3.82 o 
   9   2   6      257.44      253.15      7.24 o 
  10   2   6       53.36       51.59      4.75 o 
  11   2   6       71.10       79.92      3.62 o 
  12   2   6       70.39       81.95      4.29 o 
  13   2   6       10.45       14.23      2.90 o 
  14   2   6       37.46       28.86      4.65 o 
  15   2   6      147.23      134.84      6.12 o 
  16   2   6      100.73       99.74      5.86 o 
  17   2   6       41.98       37.29      4.61 o 
  18   2   6       24.90       24.09      4.36 o 
  19   2   6       68.07       69.57      7.77 o 
  20   2   6       18.71       16.16      4.81 o 
  21   2   6       36.33       26.18      6.06 o 
  22   2   6        2.16        0.50      4.72 o 
  23   2   6       14.16        7.11      6.47 o 
  24   2   6       25.17       26.07      7.14 o 
  25   2   6        4.82        1.54      6.26 o 
  26   2   6        4.38        6.19      6.20 o 
  27   2   6       17.46       17.32      7.49 o 
  28   2   6        0.14       -3.04      6.25 o 
  29   2   6        3.95        7.67      7.49 o 
   1   3   6       69.72       65.77      6.17 o 
   2   3   6       36.04       37.71      3.93 o 
   3   3   6       69.51       72.90      4.81 o 
   4   3   6        1.24        3.23      2.81 o 
   5   3   6        4.35       -0.35      2.71 o 
   6   3   6      177.52      168.55      7.96 o 
   7   3   6      401.55      371.77     11.56 o 
   8   3   6      280.00      275.55     12.73 o 
   9   3   6       55.83       80.75      5.82 o 
  10   3   6      607.72      549.04     14.45 o 
  11   3   6      280.83      274.64     10.69 o 
  12   3   6       56.91       56.53      6.71 o 
  13   3   6       43.46       45.67      6.62 o 
  14   3   6       11.87        4.56      4.68 o 
  15   3   6        0.59       -4.37      4.75 o 
  16   3   6        9.91        6.59      5.19 o 
  17   3   6       43.42       49.88      7.17 o 
  18   3   6        6.11       10.56      5.54 o 
  19   3   6       25.34       24.71      6.31 o 
  20   3   6       12.75        9.05      5.97 o 
  21   3   6        2.42        3.53      5.54 o 
  22   3   6       10.53       10.37      6.27 o 
  23   3   6       11.02       14.80      8.37 o 
  24   3   6        6.78       -0.08      7.17 o 
  25   3   6        2.85       -8.15      9.57 o 
  26   3   6        0.60       -6.20      9.74 o 
  27   3   6       15.90       23.56     13.11 o 
   0   4   6       31.27       27.26      7.36 o 
   1   4   6       90.31      107.63     13.02 o 
   2   4   6       28.49       43.78      4.96 o 
   3   4   6       31.05       37.87      6.47 o 
   4   4   6      234.67      234.51      7.76 o 
   5   4   6       49.34       72.19      5.91 o 
   6   4   6      240.14      248.14     11.74 o 
   7   4   6       95.98      113.57      6.56 o 
   8   4   6       61.22       66.39      8.63 o 
   9   4   6       92.95      107.92      9.10 o 
  10   4   6      223.09      238.46     17.38 o 
  11   4   6      153.40      176.09     10.00 o 
  12   4   6      114.16      127.49      9.87 o 
  13   4   6       46.71       54.87      7.71 o 
  14   4   6       19.50       24.25      6.81 o 
  15   4   6       46.57       29.59      7.06 o 
  16   4   6       37.17       38.41     10.72 o 
  17   4   6       42.66       39.05      7.85 o 
  18   4   6       60.33       75.41      9.06 o 
  19   4   6        8.36       10.76      6.91 o 
  20   4   6       10.02        6.62      6.73 o 
  21   4   6        0.31       -1.39      6.45 o 
  22   4   6        3.56        5.29      7.06 o 
  23   4   6        4.71        3.96      6.88 o 
   1   5   6       16.18        8.70      5.57 o 
   2   5   6       37.38       35.88      6.67 o 
   3   5   6       37.56       24.89      6.31 o 
   4   5   6        0.12       -0.13      5.29 o 
   5   5   6       86.91       99.90      8.14 o 
   6   5   6        2.19        4.74      6.65 o 
   7   5   6        4.75       -2.86      5.55 o 
   8   5   6       10.46       12.64      6.39 o 
   9   5   6       33.34       24.62      7.17 o 
  10   5   6       13.77       10.72      6.92 o 
  11   5   6       22.23       24.49      7.28 o 
  12   5   6        2.70        9.43      6.69 o 
  13   5   6       16.56       30.07     12.12 o 
  14   5   6        0.70        2.18      6.56 o 
  15   5   6        7.39        8.16      6.91 o 
  16   5   6        7.53       -6.92      6.77 o 
   2   0   7       28.95       37.14      5.14 o 
   4   0   7      573.15      604.96     12.22 o 
   6   0   7      590.59      610.12     12.63 o 
   8   0   7      505.99      554.45     12.55 o 
  10   0   7        6.27        7.10      2.74 o 
  12   0   7      289.27      313.65      8.76 o 
  14   0   7       90.26       89.68      5.29 o 
  16   0   7       79.97       89.16     10.87 o 
  18   0   7       42.02       46.79      6.39 o 
  22   0   7      144.81      125.08     14.17 o 
  24   0   7       70.88       88.76     13.82 o 
  26   0   7      446.52      441.16     25.69 o 
  28   0   7      138.51      126.68     16.30 o 
  30   0   7        3.96       -1.95     10.10 o 
   0   1   7     2989.43     3007.16     67.61 o 
   1   1   7       42.12       50.68      3.25 o 
   2   1   7      187.54      183.65      4.98 o 
   3   1   7        5.70        7.80      1.95 o 
   4   1   7      268.87      282.81      7.29 o 
   5   1   7       74.63       78.52      3.74 o 
   6   1   7       14.42       19.19      2.09 o 
   7   1   7       25.83       28.28      2.37 o 
   8   1   7       99.28      101.53      4.17 o 
   9   1   7       47.96       54.24      3.96 o 
  10   1   7      128.21      125.22      3.85 o 
  11   1   7       67.91       71.83      3.45 o 
  12   1   7        9.62        8.61      2.21 o 
  13   1   7       31.36       40.43      3.64 o 
  14   1   7       80.92       88.20      6.39 o 
  15   1   7      243.58      241.79      6.43 o 
  16   1   7      174.59      175.47      6.67 o 
  17   1   7      290.10      302.60     12.81 o 
  18   1   7      232.90      234.52      7.84 o 
  19   1   7      110.51      116.47      6.10 o 
  20   1   7       15.51       11.79      4.80 o 
  21   1   7        4.99        8.19      5.98 o 
  22   1   7       59.19       56.76      7.77 o 
  23   1   7       66.26       78.05      8.67 o 
  24   1   7      145.82      124.10     33.93 o 
  25   1   7        5.80       18.90      7.06 o 
  26   1   7        1.81        9.74      7.00 o 
  27   1   7       34.39       32.54      7.89 o 
  28   1   7        8.41       21.58      7.66 o 
  29   1   7       25.92       26.25      8.49 o 
  30   1   7        1.23       -6.34     12.05 o 
   1   2   7      148.45      149.76      5.11 o 
   2   2   7      144.34      144.07      5.78 o 
   3   2   7      342.73      320.59      7.43 o 
   4   2   7       21.41       29.50      3.17 o 
   5   2   7       86.96       89.64      4.56 o 
   6   2   7        2.51        2.07      2.27 o 
   7   2   7       54.87       59.54      4.02 o 
   8   2   7       29.26       29.06      3.35 o 
   9   2   7      100.07       99.02      4.61 o 
  10   2   7        2.98       -0.51      2.47 o 
  11   2   7       54.71       66.53      7.45 o 
  12   2   7      281.48      247.99      8.53 o 
  13   2   7       78.66       93.18      5.67 o 
  14   2   7        2.00        5.03      4.34 o 
  15   2   7       76.24       88.24      7.56 o 
  16   2   7       69.43       69.85      7.10 o 
  17   2   7       65.52       88.59      7.63 o 
  18   2   7        1.57       -3.04      4.20 o 
  19   2   7       14.18        9.18      4.94 o 
  20   2   7       60.14       62.80      7.27 o 
  21   2   7       31.03       38.94      6.61 o 
  22   2   7        9.43        6.58      7.21 o 
  23   2   7        5.72        4.07      9.57 o 
  24   2   7        1.36        3.01     10.45 o 
  25   2   7       11.50       10.45     10.45 o 
  26   2   7        2.55        4.43     10.98 o 
  27   2   7        6.41        1.95     10.98 o 
  28   2   7        1.06      -15.95     10.63 o 
   0   3   7      278.16      257.18     11.55 o 
   1   3   7       32.99       34.43      4.06 o 
   2   3   7        7.36        8.22      3.27 o 
   3   3   7      119.57      125.66      5.86 o 
   4   3   7      787.29      740.46     27.08 o 
   5   3   7      479.74      472.97     19.11 o 
   6   3   7      315.57      317.59     12.75 o 
   7   3   7      208.87      216.07     10.60 o 
   8   3   7      152.84      145.60     10.42 o 
   9   3   7      110.51      103.59      5.66 o 
  10   3   7       27.67       31.01      6.27 o 
  11   3   7       42.56       44.53      5.24 o 
  12   3   7      118.62      135.90      9.25 o 
  13   3   7       77.78      105.34      9.83 o 
  14   3   7       83.48       79.19      7.95 o 
  15   3   7        9.46        5.82      5.33 o 
  16   3   7       13.89        9.77      5.49 o 
  17   3   7       23.25       30.00      8.67 o 
  18   3   7       51.88       36.43      7.03 o 
  19   3   7       15.72       13.56      5.98 o 
  20   3   7       10.58       13.25      6.15 o 
  21   3   7       74.68      100.26     16.28 o 
  22   3   7        0.41        6.27      5.75 o 
  23   3   7        7.28       12.70      6.73 o 
  24   3   7       30.42       41.34      9.95 o 
  25   3   7        4.02       -3.72     10.10 o 
  26   3   7        6.72       13.64     12.40 o 
   1   4   7       12.66        7.07      4.72 o 
   2   4   7       46.21       67.71      5.86 o 
   3   4   7       65.91       60.42      5.52 o 
   4   4   7        6.46        7.75      3.98 o 
   5   4   7       29.05       32.44      4.81 o 
   6   4   7       59.40       61.72      5.57 o 
   7   4   7       15.90       19.96      5.01 o 
   8   4   7       31.19       24.88      5.32 o 
   9   4   7       54.34       64.33     10.11 o 
  10   4   7      216.69      193.19     10.20 o 
  11   4   7       18.07       31.53      8.93 o 
  12   4   7       21.26       22.02      6.75 o 
  13   4   7        2.55       15.20      7.98 o 
  14   4   7      100.92       84.31      9.15 o 
  15   4   7       51.80       50.23      7.94 o 
  16   4   7       45.20       46.66      7.94 o 
  17   4   7       70.66       87.79      9.48 o 
  18   4   7       63.48       94.87     10.92 o 
  19   4   7        6.45        0.44      6.44 o 
  20   4   7        3.45        7.31      6.95 o 
  21   4   7        0.70       -2.48      6.44 o 
   0   5   7        5.27       12.88      8.49 o 
   1   5   7       61.21       48.11      7.24 o 
   2   5   7        1.66       -2.99      5.45 o 
   3   5   7        2.79        1.91      5.17 o 
   4   5   7       27.52       24.61      6.20 o 
   5   5   7       20.74       16.80      5.66 o 
   6   5   7        6.83        2.58      6.13 o 
   7   5   7       17.87        5.56      6.19 o 
   8   5   7       11.91        0.47      6.15 o 
   9   5   7        4.37       -3.01      6.06 o 
  10   5   7        1.63        3.78      6.25 o 
  11   5   7        6.42       12.24      7.12 o 
  12   5   7        4.50       -3.37      6.89 o 
  13   5   7        9.04        7.20      7.15 o 
  14   5   7        4.73        5.46      6.85 o 
   0   0   8      193.61      186.03     11.34 o 
   2   0   8       43.40       41.50      3.69 o 
   4   0   8      249.80      275.16      7.68 o 
   6   0   8       37.59       37.44      4.96 o 
   8   0   8      493.11      465.25     10.94 o 
  10   0   8      125.65      139.42      6.52 o 
  12   0   8       91.81       85.51      5.27 o 
  14   0   8       69.21       64.09      5.36 o 
  16   0   8       88.77       77.64      9.56 o 
  18   0   8      148.57      141.89     16.21 o 
  20   0   8      124.75      105.06     12.93 o 
  22   0   8      151.72      184.62     16.12 o 
  24   0   8      130.77      104.53     14.53 o 
  26   0   8        2.27       18.60     10.63 o 
  28   0   8       17.44        7.80     10.63 o 
   1   1   8      195.94      214.11      5.58 o 
   2   1   8      295.22      291.47      6.61 o 
   3   1   8       65.47       78.13      3.91 o 
   4   1   8       25.50       30.22      3.00 o 
   5   1   8      126.00      128.32      4.51 o 
   6   1   8      146.81      152.55      4.87 o 
   7   1   8       41.73       53.91      3.68 o 
   8   1   8      100.35       94.12      4.13 o 
   9   1   8        8.35       13.69      3.26 o 
  10   1   8      181.19      183.13      5.52 o 
  11   1   8       77.03       86.67      5.64 o 
  12   1   8       41.98       55.85      5.22 o 
  13   1   8      167.64      181.52      6.18 o 
  14   1   8      668.64      680.02     11.67 o 
  15   1   8      384.37      383.41     10.12 o 
  16   1   8      103.39      106.53      5.18 o 
  17   1   8       35.52       37.36      5.68 o 
  18   1   8      186.82      179.07     13.94 o 
  19   1   8       72.52       77.57     10.53 o 
  20   1   8       13.20       13.14      5.07 o 
  21   1   8       73.21       51.63     15.77 o 
  22   1   8       54.92       55.35      8.29 o 
  23   1   8       17.70       18.04      6.71 o 
  24   1   8        0.37        5.14      8.15 o 
  25   1   8        7.64       11.89      6.98 o 
  26   1   8       29.69       21.33      7.96 o 
  27   1   8       14.31       12.21      7.79 o 
  28   1   8       45.68       29.26      8.95 o 
  29   1   8        0.42       -0.34      7.57 o 
   0   2   8      772.80      764.17     29.57 o 
   1   2   8      123.70      129.73      5.11 o 
   2   2   8      518.72      487.36     14.11 o 
   3   2   8      234.81      234.35      6.54 o 
   4   2   8        0.75        0.47      2.50 o 
   5   2   8       52.94       53.39      4.51 o 
   6   2   8       20.49       25.10      4.25 o 
   7   2   8      210.90      190.28      5.98 o 
   8   2   8      116.99      107.78      5.76 o 
   9   2   8      107.62       96.02      4.90 o 
  10   2   8       67.32       78.04      4.89 o 
  11   2   8       30.04       31.63      3.77 o 
  12   2   8      290.65      252.78      8.29 o 
  13   2   8      212.51      224.74      7.84 o 
  14   2   8      190.03      200.24      9.30 o 
  15   2   8      147.35      154.30     13.40 o 
  16   2   8      135.69      126.32      9.69 o 
  17   2   8       45.28       43.52      6.62 o 
  18   2   8       19.53       22.99      5.92 o 
  19   2   8      134.38      137.15     18.08 o 
  20   2   8       53.44       65.09      7.42 o 
  21   2   8        2.75        6.11      5.34 o 
  22   2   8        4.97       -6.21      6.43 o 
  23   2   8        4.09       -4.61      9.57 o 
  24   2   8       15.49       14.53     11.52 o 
  25   2   8        6.36        0.18      9.92 o 
  26   2   8        8.97        9.21     10.81 o 
  27   2   8        2.29       -3.72     11.34 o 
   1   3   8       24.10       17.70      3.85 o 
   2   3   8      114.25      111.18      6.09 o 
   3   3   8       64.08       61.86      5.06 o 
   4   3   8       94.50       99.89      7.32 o 
   5   3   8      255.10      248.94      8.04 o 
   6   3   8       24.42       39.09      4.58 o 
   7   3   8      149.05      134.18      8.99 o 
   8   3   8       33.16       37.79      4.48 o 
   9   3   8       54.96       60.58      5.19 o 
  10   3   8       48.58       40.89      7.54 o 
  11   3   8       84.03       69.24      6.22 o 
  12   3   8       15.75        8.80      5.28 o 
  13   3   8       84.93       82.43      8.17 o 
  14   3   8       49.84       40.34      6.85 o 
  15   3   8       14.89       15.25      5.93 o 
  16   3   8        4.60       -0.27      5.49 o 
  17   3   8       12.12       10.65      6.04 o 
  18   3   8        5.16        5.11      6.30 o 
  19   3   8       49.67       32.68      7.21 o 
  20   3   8       18.15       18.65      7.74 o 
  21   3   8       13.25        6.35      9.40 o 
  22   3   8       23.00       21.76      9.97 o 
  23   3   8        3.93        6.08      6.57 o 
  24   3   8        9.38       16.06     14.79 o 
   0   4   8       35.60       51.07      8.85 o 
   1   4   8       56.84       46.94      7.29 o 
   2   4   8        3.64       -0.52      4.52 o 
   3   4   8       30.20       36.29      5.04 o 
   4   4   8       64.07       73.42      6.09 o 
   5   4   8        9.45       11.08      4.20 o 
   6   4   8       17.29       15.01      5.95 o 
   7   4   8        8.09       -0.93      4.21 o 
   8   4   8       24.07       21.63      5.28 o 
   9   4   8       22.95       15.32      6.34 o 
  10   4   8        1.17       -5.78      5.33 o 
  11   4   8        1.87       -6.60      5.32 o 
  12   4   8       47.41       46.99      7.96 o 
  13   4   8       26.20       32.28      7.48 o 
  14   4   8       20.91       30.24      8.16 o 
  15   4   8       15.15       17.93      6.90 o 
  16   4   8        5.86        2.37      6.27 o 
  17   4   8       16.27       12.19      6.86 o 
  18   4   8       26.27       31.73     10.40 o 
  19   4   8       21.66       27.14      8.01 o 
  20   4   8        5.13        7.24      7.02 o 
   1   5   8       10.63        2.36      5.56 o 
   2   5   8        0.01       -4.24      5.12 o 
   3   5   8        0.62       -3.43      5.22 o 
   4   5   8        7.99       -3.96      5.67 o 
   5   5   8       11.08       -0.83      8.05 o 
   6   5   8        1.32       -2.63      6.51 o 
   7   5   8        1.96        4.02      7.11 o 
   8   5   8        6.31        2.04      6.21 o 
   9   5   8        0.21        2.21      6.28 o 
  10   5   8        8.42        0.22      6.13 o 
  11   5   8        3.00       -6.92      5.83 o 
   2   0   9      133.92      114.60      6.23 o 
   4   0   9      164.59      161.63      7.34 o 
   6   0   9      198.49      198.68      7.01 o 
   8   0   9      526.89      495.05     19.59 o 
  10   0   9      109.40      106.15      5.75 o 
  12   0   9      147.72      143.71      6.58 o 
  14   0   9       43.64       39.56      5.10 o 
  16   0   9      175.51      165.86      7.61 o 
  18   0   9       65.82       76.54     11.96 o 
  20   0   9        8.07        2.66      7.80 o 
  22   0   9       13.79       28.70     10.81 o 
  24   0   9        3.26        7.97      9.57 o 
  26   0   9       34.54       35.43     13.11 o 
  28   0   9       61.25       76.36     16.30 o 
   0   1   9      283.79      274.25     12.40 o 
   1   1   9      240.30      239.05      8.83 o 
   2   1   9      314.18      321.82      9.79 o 
   3   1   9      415.52      416.63     11.76 o 
   4   1   9      345.56      382.20      9.38 o 
   5   1   9       65.19       83.94      5.59 o 
   6   1   9      127.34      122.69      4.79 o 
   7   1   9        9.11       12.26      2.90 o 
   8   1   9      301.91      276.27      7.00 o 
   9   1   9       94.22      105.19      6.35 o 
  10   1   9       96.23       95.46      6.93 o 
  11   1   9      196.24      203.19      6.62 o 
  12   1   9      140.85      136.93      5.30 o 
  13   1   9       87.30       98.37      5.20 o 
  14   1   9       33.07       34.96      3.97 o 
  15   1   9       44.29       42.52      7.24 o 
  16   1   9       95.83       96.90      6.41 o 
  17   1   9       82.12       78.03      7.09 o 
  18   1   9        1.81       -4.77      4.34 o 
  19   1   9        6.52       -5.61      5.94 o 
  20   1   9       61.36       78.40     14.17 o 
  21   1   9       17.47       10.63      9.39 o 
  22   1   9       12.58        5.67     10.45 o 
  23   1   9       16.96       15.77     11.34 o 
  24   1   9        9.87        9.74     10.63 o 
  25   1   9        5.49       -3.37     10.63 o 
  26   1   9        7.24       -6.20     11.34 o 
  27   1   9       29.19       33.31     13.64 o 
   1   2   9      399.40      402.38     13.86 o 
   2   2   9      415.73      394.04     20.32 o 
   3   2   9      210.92      211.81      8.28 o 
   4   2   9      382.27      371.50     12.46 o 
   5   2   9       21.98       34.85      4.03 o 
   6   2   9       24.26       28.93      3.92 o 
   7   2   9       30.74       25.30      3.87 o 
   8   2   9       41.31       46.00      5.63 o 
   9   2   9       96.67      102.14      5.33 o 
  10   2   9      212.56      205.67      7.24 o 
  11   2   9      394.61      371.81     20.93 o 
  12   2   9       61.44       86.68     11.67 o 
  13   2   9       59.38       63.61      5.72 o 
  14   2   9       17.21        7.26      5.08 o 
  15   2   9      141.00      124.03     10.74 o 
  16   2   9      120.42      112.87     18.43 o 
  17   2   9       11.87       14.63      5.64 o 
  18   2   9        5.61        6.65      5.39 o 
  19   2   9        5.02       -1.57      5.29 o 
  20   2   9       30.92       31.13      6.65 o 
  21   2   9       11.41        4.52      8.17 o 
  22   2   9        2.37       -6.08      6.89 o 
  23   2   9        6.37       -7.26     10.81 o 
  24   2   9       11.77       17.54     11.87 o 
  25   2   9        2.85        0.71     10.45 o 
  26   2   9        2.66       -7.44     11.69 o 
   0   3   9       40.72       29.51      7.53 o 
   1   3   9       26.49       23.60      4.21 o 
   2   3   9        5.23        1.37      3.47 o 
   3   3   9       59.47       74.91      5.62 o 
   4   3   9       81.12      102.66      7.71 o 
   5   3   9      196.33      182.53     10.77 o 
   6   3   9       42.82       53.00      5.08 o 
   7   3   9      156.78      151.50      6.63 o 
   8   3   9       51.01       67.53      5.46 o 
   9   3   9       85.60       99.11      6.27 o 
  10   3   9       47.12       52.05      5.87 o 
  11   3   9       77.04       74.17      9.67 o 
  12   3   9       25.28       23.50      6.33 o 
  13   3   9       13.77        8.74     10.34 o 
  14   3   9       18.40       24.16      6.51 o 
  15   3   9        2.18        1.93      6.68 o 
  16   3   9        9.66        8.37      6.17 o 
  17   3   9       10.56        5.25      9.21 o 
  18   3   9       17.58        9.80      6.41 o 
  19   3   9       13.57       16.11      8.93 o 
  20   3   9       37.05       49.81      8.16 o 
  21   3   9       38.60       63.12      8.85 o 
  22   3   9        9.59       20.96      7.45 o 
  23   3   9        2.07       14.49      9.62 o 
   1   4   9       35.32       31.93      5.93 o 
   2   4   9       82.73       92.73      7.81 o 
   3   4   9       16.40       18.99      4.78 o 
   4   4   9        4.58        1.53      5.40 o 
   5   4   9        0.00        0.59      4.02 o 
   6   4   9       61.02       70.79      6.13 o 
   7   4   9        0.98       -0.38      4.31 o 
   8   4   9        6.54       -2.03      4.55 o 
   9   4   9        5.76        9.54      6.12 o 
  10   4   9       30.17       18.09     12.82 o 
  11   4   9        3.89        3.06      6.04 o 
  12   4   9        6.04        1.29      6.23 o 
  13   4   9        9.07       12.26      6.37 o 
  14   4   9       16.14       22.92      7.07 o 
  15   4   9        7.96        1.62      6.22 o 
  16   4   9        7.39       12.64      7.06 o 
  17   4   9        3.50        3.33      6.81 o 
  18   4   9       21.20       38.46     10.69 o 
   0   5   9       21.30       19.30     14.53 o 
   1   5   9       16.06       15.45      6.03 o 
   2   5   9        4.92        0.30      5.56 o 
   3   5   9        5.01       -0.71      5.40 o 
   4   5   9        2.66        2.56      6.01 o 
   5   5   9        4.13        0.99      6.45 o 
   6   5   9        0.23       -5.64      6.06 o 
   7   5   9        0.30       -0.39      6.28 o 
   0   0  10      177.93      167.25     12.40 o 
   2   0  10      433.67      424.52     14.22 o 
   4   0  10      377.57      370.88     13.15 o 
   6   0  10      106.59      119.27      7.95 o 
   8   0  10      580.56      597.52     27.99 o 
  10   0  10      203.36      189.61     14.26 o 
  12   0  10       47.60       60.97      7.49 o 
  14   0  10       38.37       35.68      6.69 o 
  16   0  10       43.58       59.70      7.54 o 
  18   0  10       15.14        6.91      9.21 o 
   1   1  10      360.17      363.54     12.90 o 
   2   1  10       49.28       48.96      5.06 o 
   3   1  10       46.57       59.80      4.39 o 
   4   1  10       13.32       26.30      3.61 o 
   5   1  10      409.04      396.40      8.72 o 
   6   1  10      509.09      522.45     11.74 o 
   7   1  10      254.95      259.64      8.90 o 
   8   1  10       91.40       98.58      6.69 o 
   9   1  10       75.42       82.36      7.71 o 
  10   1  10      213.87      211.13      8.58 o 
  11   1  10      157.89      133.97      6.03 o 
  12   1  10       59.22       66.28      4.94 o 
  13   1  10      165.48      152.86      5.89 o 
  14   1  10        9.69        4.61      3.63 o 
  15   1  10       20.11       24.52      4.47 o 
  16   1  10       22.42       31.06      4.76 o 
  17   1  10        5.89        1.99      4.78 o 
  18   1  10        8.90        4.99      6.92 o 
  19   1  10       17.87        8.95      7.29 o 
  20   1  10        3.30       13.73      9.92 o 
  21   1  10        9.36        2.83     10.45 o 
  22   1  10        2.95       -1.42      9.39 o 
  23   1  10        8.75        6.02     11.34 o 
  24   1  10        0.81      -14.88      9.92 o 
  25   1  10        0.50       -2.83      9.92 o 
  26   1  10        2.32       21.26     13.29 o 
   0   2  10      433.88      425.24     34.46 o 
   1   2  10        4.09        3.38      3.23 o 
   2   2  10       87.37       96.85      6.81 o 
   3   2  10      163.06      164.82      8.98 o 
   4   2  10       72.02       80.12      5.35 o 
   5   2  10       35.72       42.97      4.57 o 
   6   2  10       48.64       52.42      4.77 o 
   7   2  10      161.28      165.45      8.73 o 
   8   2  10        2.02        2.58      3.30 o 
   9   2  10       14.93       19.66      4.01 o 
  10   2  10       54.33       60.79      9.60 o 
  11   2  10       41.92       39.64      4.59 o 
  12   2  10       54.17       50.51      6.06 o 
  13   2  10       60.88       75.29      6.44 o 
  14   2  10      170.46      164.17     17.89 o 
  15   2  10       42.59       45.82      6.92 o 
  16   2  10        7.68       -4.60      5.10 o 
  17   2  10       29.94       41.13      6.93 o 
  18   2  10        2.58        0.81      5.18 o 
  19   2  10       60.86       78.63     11.62 o 
  20   2  10       29.21       18.59      6.35 o 
  21   2  10        5.55       -5.86      7.70 o 
  22   2  10       10.17        8.48      8.17 o 
  23   2  10        4.43        8.33     11.69 o 
  24   2  10        2.39        2.13     10.81 o 
   1   3  10       60.83       64.20      6.43 o 
   2   3  10        3.71       -2.74      3.55 o 
   3   3  10       79.04       73.37      7.73 o 
   4   3  10      108.87      107.18     12.21 o 
   5   3  10       55.11       62.20      8.31 o 
   6   3  10       10.72       14.87      4.22 o 
   7   3  10       67.21       91.44      6.36 o 
   8   3  10       84.50      110.38     12.63 o 
   9   3  10      211.17      196.10      9.99 o 
  10   3  10       41.38       61.49     10.28 o 
  11   3  10       34.30       37.30      5.80 o 
  12   3  10        2.66        3.61      5.63 o 
  13   3  10        1.43        0.29      5.72 o 
  14   3  10        5.35       12.42      6.46 o 
  15   3  10        7.95        7.84      6.44 o 
  16   3  10        8.51       17.19      6.76 o 
  17   3  10       11.68       12.11      6.57 o 
  18   3  10       42.71       61.84      9.19 o 
  19   3  10        4.79       -6.77      6.12 o 
  20   3  10        5.04        6.70      6.64 o 
  21   3  10        7.33        7.29      6.99 o 
   0   4  10      116.98      163.68     13.56 o 
   1   4  10       35.28       35.19      6.40 o 
   2   4  10        4.54        2.16      5.03 o 
   3   4  10        2.98        3.23      5.42 o 
   4   4  10       89.83      102.49     15.51 o 
   5   4  10       17.81       18.94      5.49 o 
   6   4  10       23.43       24.44      5.13 o 
   7   4  10        2.81        4.05      4.87 o 
   8   4  10       25.90       23.87      5.89 o 
   9   4  10        0.87       -1.74      5.65 o 
  10   4  10        4.75       -1.31      7.25 o 
  11   4  10       22.83       29.72      7.69 o 
  12   4  10       27.59       31.66      7.73 o 
  13   4  10        2.85       -5.21      6.35 o 
  14   4  10        0.40        3.71      6.91 o 
  15   4  10        2.63        9.12      7.49 o 
   2   0  11      535.01      530.10     17.10 o 
   4   0  11      826.64      815.65     30.30 o 
   6   0  11      282.38      293.43     12.33 o 
   8   0  11      114.32      143.76      9.00 o 
  10   0  11      205.54      202.53     10.61 o 
  12   0  11      117.76      116.86      8.98 o 
  14   0  11       17.39       12.11      6.09 o 
  16   0  11       57.21       55.28     11.52 o 
  18   0  11       16.88        8.15      9.21 o 
   0   1  11      261.09      273.21     31.71 o 
   1   1  11       59.74       89.73      6.28 o 
   2   1  11      478.20      495.36     24.52 o 
   3   1  11       53.67       84.15     10.92 o 
   4   1  11      272.43      291.55     13.35 o 
   5   1  11      324.41      316.99     10.05 o 
   6   1  11       70.44       83.82     12.01 o 
   7   1  11       54.36       54.05      4.73 o 
   8   1  11       69.35       76.26      6.60 o 
   9   1  11        3.97       -3.01      3.32 o 
  10   1  11       29.37       29.60      4.42 o 
  11   1  11       10.91        6.41      3.53 o 
  12   1  11       17.08       19.85      4.04 o 
  13   1  11       66.14       73.61      8.83 o 
  14   1  11       30.58       33.89      5.16 o 
  15   1  11        5.61        6.92      4.35 o 
  16   1  11      121.07      131.43     13.96 o 
  17   1  11       13.77       14.45      6.71 o 
  18   1  11        8.14       13.74      5.60 o 
  19   1  11        0.16        0.81      7.14 o 
  20   1  11        5.02       -9.68      6.45 o 
  21   1  11       13.12       16.65     10.98 o 
  22   1  11        2.08        3.72     10.98 o 
  23   1  11        7.70       12.76     12.58 o 
  24   1  11        3.43       -3.90     11.16 o 
   1   2  11       55.74       64.60      6.30 o 
   2   2  11        4.23        8.05      3.69 o 
   3   2  11      204.57      188.40     14.09 o 
   4   2  11       33.80       40.13      4.62 o 
   5   2  11      105.61      105.67     14.20 o 
   6   2  11        2.41        1.38      3.59 o 
   7   2  11        2.86        2.08      3.52 o 
   8   2  11       37.15       38.42      4.74 o 
   9   2  11       76.80       76.72      7.90 o 
  10   2  11       78.72       77.72      7.71 o 
  11   2  11       24.72       24.75      4.44 o 
  12   2  11        3.85       -2.39      3.87 o 
  13   2  11       20.74       19.94      4.99 o 
  14   2  11       37.85       39.28      6.77 o 
  15   2  11       18.94       11.96      5.92 o 
  16   2  11       10.12       16.14      6.26 o 
  17   2  11       14.37       10.89      6.16 o 
  18   2  11        2.34        4.99      7.55 o 
  19   2  11        0.10        2.11      7.22 o 
  20   2  11        1.84        0.59      5.74 o 
  21   2  11        1.27       -2.92     11.87 o 
  22   2  11        6.09       -6.87      8.00 o 
   0   3  11       68.05       67.15     11.60 o 
   1   3  11       65.37       61.54      6.85 o 
   2   3  11        6.46        6.17      4.72 o 
   3   3  11        9.74        4.13      3.91 o 
   4   3  11       43.78       35.89      5.16 o 
   5   3  11       31.14       35.15      5.14 o 
   6   3  11       25.15       32.91      5.03 o 
   7   3  11       22.51       22.29      4.70 o 
   8   3  11       87.07       89.04      7.08 o 
   9   3  11       56.40       59.69      6.80 o 
  10   3  11       78.99       99.40      7.76 o 
  11   3  11        7.73       12.80      5.18 o 
  12   3  11        3.87       -4.81      5.54 o 
  13   3  11        8.77       15.49      6.71 o 
  14   3  11       18.41       19.75      7.20 o 
  15   3  11        2.83       -3.28      7.83 o 
  16   3  11        9.93        7.70      6.63 o 
  17   3  11        6.10        6.47      6.51 o 
  18   3  11        3.51       -7.25      6.08 o 
  19   3  11        0.61        2.03      6.66 o 
   1   4  11        9.52       -3.82      5.07 o 
   2   4  11       37.73       30.24      6.85 o 
   3   4  11       27.02       30.08      6.56 o 
   4   4  11       59.26       68.26     10.65 o 
   5   4  11       65.68       88.17     11.35 o 
   6   4  11       19.94       19.14      5.65 o 
   7   4  11        4.81       -1.71      4.65 o 
   8   4  11        7.33       -0.99      4.84 o 
   9   4  11        0.81        0.71      6.02 o 
  10   4  11       15.41       22.44     10.26 o 
  11   4  11        9.95        6.80      6.97 o 
  12   4  11       15.80       14.30      7.20 o 
   0   0  12      572.61      569.97     26.40 o 
   2   0  12      122.52      120.01     16.48 o 
   4   0  12      238.62      263.81     17.19 o 
   6   0  12      469.58      476.67     20.46 o 
   8   0  12      535.03      527.85     44.47 o 
  10   0  12      110.57      113.94      9.45 o 
  12   0  12       17.89       17.11      6.90 o 
  14   0  12       27.29       43.98      8.32 o 
  16   0  12        4.45        5.67     10.28 o 
  18   0  12       24.71       23.21     12.40 o 
   1   1  12      438.95      440.36     20.71 o 
   2   1  12      215.04      208.99     10.58 o 
   3   1  12       15.26       25.77      5.06 o 
   4   1  12       19.70       24.88      5.09 o 
   5   1  12       44.36       52.24      5.98 o 
   6   1  12       10.35        8.16      4.62 o 
   7   1  12       28.16       16.49      4.89 o 
   8   1  12        8.05       -1.22      4.36 o 
   9   1  12        7.92        3.03      4.43 o 
  10   1  12       51.13       55.24      6.03 o 
  11   1  12       25.34       29.96      5.25 o 
  12   1  12       13.31       19.19      4.84 o 
  13   1  12       24.12       33.67      5.43 o 
  14   1  12       15.36       12.15      5.86 o 
  15   1  12        6.73       -1.04      5.30 o 
  16   1  12        0.62       -3.56      5.28 o 
  17   1  12       24.80       28.99     14.97 o 
  18   1  12        6.43        4.78     12.22 o 
  19   1  12       20.62       26.04     13.47 o 
  20   1  12       29.72       30.47     13.29 o 
   0   2  12       14.48       12.19      7.15 o 
   1   2  12        2.26       -4.20      4.21 o 
   2   2  12       31.72       33.98      5.68 o 
   3   2  12       66.09       78.43      9.21 o 
   4   2  12       23.27       24.30      4.57 o 
   5   2  12       27.32       26.32      5.50 o 
   6   2  12       51.50       56.26      7.96 o 
   7   2  12        5.98        5.18      4.05 o 
   8   2  12        2.81       -3.26      3.76 o 
   9   2  12       15.25       11.49      4.21 o 
  10   2  12       28.14       28.06      4.82 o 
  11   2  12       13.39       12.20      5.24 o 
  12   2  12       11.93       11.75      5.01 o 
  13   2  12        9.79        1.38      4.62 o 
  14   2  12        9.50        0.97      6.99 o 
  15   2  12       17.57       13.77      6.38 o 
  16   2  12       16.20       14.03      6.46 o 
  17   2  12        3.87        5.64      5.93 o 
  18   2  12       14.97       10.24      6.51 o 
  19   2  12        1.78       -5.66      5.68 o 
  20   2  12       11.68        5.02      9.12 o 
   1   3  12        9.71        9.30      8.23 o 
   2   3  12       30.57       39.93      6.48 o 
   3   3  12        4.56       -3.85      5.02 o 
   4   3  12        9.30        8.90      4.53 o 
   5   3  12       21.55       20.76      9.14 o 
   6   3  12       36.45       44.50      6.57 o 
   7   3  12       14.37       15.86      5.00 o 
   8   3  12        4.78        5.23      4.55 o 
   9   3  12        8.43        5.12      5.08 o 
  10   3  12       52.34       62.61      7.07 o 
  11   3  12       34.27       43.72      6.56 o 
  12   3  12       35.43       32.41      7.60 o 
  13   3  12       17.34       22.09      7.24 o 
  14   3  12       20.47       14.65      6.90 o 
  15   3  12        8.33        8.02      6.94 o 
  16   3  12        8.11       -1.65      6.47 o 
   0   4  12       31.85       34.48     25.16 o 
   1   4  12        1.34        3.63      5.64 o 
   2   4  12       19.83       17.66      6.51 o 
   3   4  12       12.38        7.98      5.93 o 
   4   4  12       29.81       26.62      6.89 o 
   5   4  12        9.35       10.24      6.13 o 
   6   4  12        9.46       16.18      6.28 o 
   7   4  12        1.43        3.63      5.46 o 
   2   0  13      283.23      276.59     13.09 o 
   4   0  13      231.49      259.03     18.43 o 
   6   0  13      327.83      350.87     18.51 o 
   8   0  13       94.49      109.40     11.15 o 
  10   0  13       94.09      115.86     12.76 o 
  12   0  13        5.61       -0.70      6.26 o 
  14   0  13       97.50       93.05     15.59 o 
  16   0  13        9.93       10.45     10.98 o 
  18   0  13       19.32       12.05     12.05 o 
   0   1  13       52.62       58.23      9.32 o 
   1   1  13        6.09       -0.20      4.54 o 
   2   1  13        3.32       -1.66      4.49 o 
   3   1  13       53.46       48.35      6.36 o 
   4   1  13        9.09        6.29      5.32 o 
   5   1  13       36.32       42.09      6.16 o 
   6   1  13       24.06       25.02      5.72 o 
   7   1  13       66.53       72.48      8.96 o 
   8   1  13       73.01       81.39      8.72 o 
   9   1  13       51.63       57.16      6.60 o 
  10   1  13       38.63       45.00      6.14 o 
  11   1  13        1.69       10.90      5.01 o 
  12   1  13       34.73       61.13     10.36 o 
  13   1  13       16.03       17.33      5.50 o 
  14   1  13       21.44       25.50      6.91 o 
  15   1  13        7.17        8.66      5.95 o 
  16   1  13        0.53       -7.90      5.27 o 
  17   1  13        7.86       11.31      7.82 o 
  18   1  13        0.67      -16.74     11.16 o 
  19   1  13        5.11        8.15     13.82 o 
   1   2  13       25.27       24.68      5.98 o 
   2   2  13       23.79       26.09      5.85 o 
   3   2  13        0.72       -0.99      4.82 o 
   4   2  13        2.24        4.58      5.02 o 
   5   2  13       57.10       53.36      7.76 o 
   6   2  13        0.79        1.80      4.53 o 
   7   2  13       33.32       34.60      6.29 o 
   8   2  13       28.49       30.35      5.88 o 
   9   2  13       28.01       43.99      6.48 o 
  10   2  13        5.88        2.77      4.94 o 
  11   2  13        4.47        1.46      5.79 o 
  12   2  13        3.28        6.43      6.04 o 
  13   2  13        2.95       10.35      6.07 o 
  14   2  13       44.63       60.05     10.56 o 
  15   2  13       10.68       10.81      8.26 o 
  16   2  13        4.55        3.93      7.73 o 
  17   2  13        1.72       -9.66      7.27 o 
   0   3  13       14.10       -9.67     13.11 o 
   1   3  13        0.10       -3.09      5.68 o 
   2   3  13        1.33        3.39      6.01 o 
   3   3  13        5.82       -1.87      5.11 o 
   4   3  13       18.88       13.66      5.87 o 
   5   3  13        0.44        0.42      4.68 o 
   6   3  13       17.92       14.62      5.21 o 
   7   3  13       18.32       27.08      5.61 o 
   8   3  13        9.91        0.75      5.63 o 
   9   3  13       24.63       23.73      5.98 o 
  10   3  13       32.22       29.80      6.21 o 
  11   3  13        5.51        9.61      5.80 o 
  12   3  13        4.02        1.37      6.49 o 
   0   0  14      161.40      185.86     16.30 o 
   2   0  14       11.65        3.54     10.28 o 
   4   0  14       64.09       61.11     10.07 o 
   6   0  14       37.54       38.00      9.07 o 
   8   0  14       79.27       76.76     10.75 o 
  10   0  14       14.69        6.79      7.67 o 
  12   0  14       15.16       14.43      9.04 o 
  14   0  14        7.50        3.78      7.49 o 
  16   0  14       45.43       65.38     16.65 o 
   1   1  14       28.12       36.22      6.37 o 
   2   1  14        7.84        7.45      5.47 o 
   3   1  14       15.86       10.99      5.77 o 
   4   1  14       53.95       57.01      6.92 o 
   5   1  14       12.50       14.48      5.71 o 
   6   1  14       19.98       25.19      6.03 o 
   7   1  14       19.80       19.68      5.86 o 
   8   1  14       40.63       58.22      7.15 o 
   9   1  14      102.60      102.42      8.14 o 
  10   1  14       32.45       40.99      6.42 o 
  11   1  14       71.18       75.06      7.46 o 
  12   1  14       36.92       48.68      7.54 o 
  13   1  14       19.79       26.30      7.39 o 
  14   1  14        1.69       -1.43      5.85 o 
  15   1  14        3.25       -2.30      6.00 o 
  16   1  14       18.05       21.93      8.54 o 
   0   2  14       25.66       37.81      9.69 o 
   1   2  14        2.88        0.12      5.19 o 
   2   2  14       14.18        5.76      5.69 o 
   3   2  14       16.22       17.23      6.01 o 
   4   2  14       29.06       41.14      7.32 o 
   5   2  14       45.29       61.63      9.41 o 
   6   2  14       14.81       16.33      5.99 o 
   7   2  14        1.19       -0.74      5.25 o 
   8   2  14       18.16       15.33      6.01 o 
   9   2  14        3.32       -1.85      5.29 o 
  10   2  14       28.25       32.05      6.57 o 
  11   2  14       21.29       32.89      7.62 o 
  12   2  14        4.70       -4.87      6.16 o 
  13   2  14        6.13        3.67      6.41 o 
   1   3  14        1.19       -9.66      8.85 o 
   2   3  14        0.16      -10.59      7.06 o 
   3   3  14        3.59        3.76      6.04 o 
   4   3  14        2.17       -7.47      5.30 o 
   5   3  14        6.32        2.35      5.99 o 
   2   0  15       26.12       27.83      9.64 o 
   4   0  15       47.55       37.99     10.06 o 
   6   0  15       10.97        5.93      8.89 o 
   8   0  15        6.20       -0.32      7.88 o 
  10   0  15       32.81       51.75     10.39 o 
  12   0  15        2.64        1.42      7.66 o 
   0   1  15       34.49       42.56     10.04 o 
   1   1  15        7.42        7.63      5.99 o 
   2   1  15        0.58       -0.38      5.70 o 
   3   1  15        6.95        6.64      5.91 o 
   4   1  15       13.52       13.21      6.27 o 
   5   1  15        4.34       -1.12      7.85 o 
   6   1  15        8.11        8.38      5.91 o 
   7   1  15        0.95       -4.91      5.40 o 
   8   1  15       44.01       57.07      7.60 o 
   9   1  15        1.84        5.39      5.75 o 
  10   1  15        7.84       -0.22      5.44 o 
  11   1  15       17.03       22.13      6.52 o 
  12   1  15       25.71       30.05      6.73 o 
   1   2  15       14.33       13.74      6.48 o 
   2   2  15        3.81        0.12      5.72 o 
   3   2  15        4.03        0.37      5.88 o 
   4   2  15        1.40        0.93      6.12 o 
   5   2  15       20.77       29.19      6.95 o 
   6   2  15       17.41       29.76      6.97 o 
   7   2  15        0.81       -1.03      5.84 o 
   0   0  16        2.42      -16.30     11.16 o 
   2   0  16       24.51       10.27      9.61 o 
   4   0  16       17.76       21.79     17.01 o 
   6   0  16        1.53        8.57      9.53 o 
   1   1  16       21.32       26.85      7.20 o 
   2   1  16       35.28       56.40      9.63 o 
                                                 
